# Supplementary material for: AP3S1 is a Novel Prognostic Biomarker and Correlated With an Immunosuppressive Tumor Microenvironment in Pan-Cancer
Source: Front Cell Dev Biol. 2022 Jul 8;10:930933. doi: 10.3389/fcell.2022.930933 (PMC9304770; doi:10.3389/fcell.2022.930933)
Supplement: Supplementary file 3 [file DataSheet1.CSV]

Supplementary Table 1
Expression of AP3S1 in pan-cancer
	sample	tissue	type	tumor_type	tpm
1	TCGA.D3.A1QA.07	SKCM	SKCM_tumor_TCGA	tumor	6.1556
2	TCGA.DE.A4MD.06	THCA	THCA_tumor_TCGA	tumor	6.1094
3	TCGA.J8.A3O2.06	THCA	THCA_tumor_TCGA	tumor	6.1256
4	TCGA.J8.A3YH.06	THCA	THCA_tumor_TCGA	tumor	5.7916
5	TCGA.EM.A2P1.06	THCA	THCA_tumor_TCGA	tumor	6.1711
6	TCGA.J8.A4HW.06	THCA	THCA_tumor_TCGA	tumor	5.8985
7	TCGA.EM.A2CS.06	THCA	THCA_tumor_TCGA	tumor	6.2536
8	TCGA.EM.A3SU.06	THCA	THCA_tumor_TCGA	tumor	5.7549
9	TCGA.EM.A3FQ.06	THCA	THCA_tumor_TCGA	tumor	4.4588
10	TCGA.SI.A71O.06	SARC	SARC_tumor_TCGA	tumor	5.2817
11	TCGA.DA.A95Z.06	SKCM	SKCM_tumor_TCGA	tumor	6.1771
12	TCGA.EE.A29D.06	SKCM	SKCM_tumor_TCGA	tumor	5.7187
13	TCGA.EE.A29V.06	SKCM	SKCM_tumor_TCGA	tumor	5.1027
14	TCGA.W3.AA1O.06	SKCM	SKCM_tumor_TCGA	tumor	5.9208
15	TCGA.EE.A2GJ.06	SKCM	SKCM_tumor_TCGA	tumor	6.0119
16	TCGA.3N.A9WC.06	SKCM	SKCM_tumor_TCGA	tumor	6.3602
17	TCGA.3N.A9WD.06	SKCM	SKCM_tumor_TCGA	tumor	5.2215
18	TCGA.D9.A1JW.06	SKCM	SKCM_tumor_TCGA	tumor	6.1121
19	TCGA.EE.A2GC.06	SKCM	SKCM_tumor_TCGA	tumor	6.6466
20	TCGA.ER.A19F.06	SKCM	SKCM_tumor_TCGA	tumor	6.1713
21	TCGA.DA.A1IC.06	SKCM	SKCM_tumor_TCGA	tumor	5.9535
22	TCGA.EE.A2GP.06	SKCM	SKCM_tumor_TCGA	tumor	6.4842
23	TCGA.FS.A4F9.06	SKCM	SKCM_tumor_TCGA	tumor	6.0464
24	TCGA.EE.A20I.06	SKCM	SKCM_tumor_TCGA	tumor	6.5342
25	TCGA.EE.A29S.06	SKCM	SKCM_tumor_TCGA	tumor	5.5753
26	TCGA.ER.A19A.06	SKCM	SKCM_tumor_TCGA	tumor	6.1437
27	TCGA.WE.A8K6.06	SKCM	SKCM_tumor_TCGA	tumor	5.588
28	TCGA.EE.A29L.06	SKCM	SKCM_tumor_TCGA	tumor	6.1459
29	TCGA.EE.A29N.06	SKCM	SKCM_tumor_TCGA	tumor	6.2062
30	TCGA.EE.A2GR.06	SKCM	SKCM_tumor_TCGA	tumor	5.9545
31	TCGA.FR.A8YC.06	SKCM	SKCM_tumor_TCGA	tumor	5.2025
32	TCGA.GF.A6C9.06	SKCM	SKCM_tumor_TCGA	tumor	5.8189
33	TCGA.D3.A8GP.06	SKCM	SKCM_tumor_TCGA	tumor	5.4588
34	TCGA.EE.A2GT.06	SKCM	SKCM_tumor_TCGA	tumor	4.7725
35	TCGA.ER.A19C.06	SKCM	SKCM_tumor_TCGA	tumor	5.9009
36	TCGA.RP.A693.06	SKCM	SKCM_tumor_TCGA	tumor	6.097
37	TCGA.D3.A2J9.06	SKCM	SKCM_tumor_TCGA	tumor	5.5925
38	TCGA.EE.A3JE.06	SKCM	SKCM_tumor_TCGA	tumor	6.2692
39	TCGA.YD.A9TA.06	SKCM	SKCM_tumor_TCGA	tumor	5.9272
40	TCGA.D3.A2JF.06	SKCM	SKCM_tumor_TCGA	tumor	5.8622
41	TCGA.D3.A5GL.06	SKCM	SKCM_tumor_TCGA	tumor	5.505
42	TCGA.FS.A1ZM.06	SKCM	SKCM_tumor_TCGA	tumor	5.7178
43	TCGA.WE.A8K1.06	SKCM	SKCM_tumor_TCGA	tumor	5.6314
44	TCGA.D3.A8GM.06	SKCM	SKCM_tumor_TCGA	tumor	6.6699
45	TCGA.EE.A2MC.06	SKCM	SKCM_tumor_TCGA	tumor	7.9128
46	TCGA.GN.A4U4.06	SKCM	SKCM_tumor_TCGA	tumor	4.9194
47	TCGA.QB.AA9O.06	SKCM	SKCM_tumor_TCGA	tumor	5.3719
48	TCGA.D3.A1Q9.06	SKCM	SKCM_tumor_TCGA	tumor	6.6626
49	TCGA.EE.A184.06	SKCM	SKCM_tumor_TCGA	tumor	5.7661
50	TCGA.EE.A2MS.06	SKCM	SKCM_tumor_TCGA	tumor	5.7436
51	TCGA.EE.A3J4.06	SKCM	SKCM_tumor_TCGA	tumor	5.7706
52	TCGA.3N.A9WB.06	SKCM	SKCM_tumor_TCGA	tumor	6.4415
53	TCGA.EB.A5UL.06	SKCM	SKCM_tumor_TCGA	tumor	5.0666
54	TCGA.EE.A2A2.06	SKCM	SKCM_tumor_TCGA	tumor	5.7621
55	TCGA.EE.A2MU.06	SKCM	SKCM_tumor_TCGA	tumor	6.2823
56	TCGA.EE.A3J5.06	SKCM	SKCM_tumor_TCGA	tumor	5.4591
57	TCGA.FS.A1ZY.06	SKCM	SKCM_tumor_TCGA	tumor	4.9407
58	TCGA.GN.A4U9.06	SKCM	SKCM_tumor_TCGA	tumor	6.3309
59	TCGA.RP.A694.06	SKCM	SKCM_tumor_TCGA	tumor	6.5295
60	TCGA.W3.AA1R.06	SKCM	SKCM_tumor_TCGA	tumor	5.889
61	TCGA.D3.A3ML.06	SKCM	SKCM_tumor_TCGA	tumor	5.2784
62	TCGA.D9.A6EA.06	SKCM	SKCM_tumor_TCGA	tumor	4.8876
63	TCGA.EE.A3JD.06	SKCM	SKCM_tumor_TCGA	tumor	5.9282
64	TCGA.GN.A8LK.06	SKCM	SKCM_tumor_TCGA	tumor	5.5008
65	TCGA.WE.A8JZ.06	SKCM	SKCM_tumor_TCGA	tumor	6.6719
66	TCGA.WE.A8ZM.06	SKCM	SKCM_tumor_TCGA	tumor	4.5778
67	TCGA.EE.A17Y.06	SKCM	SKCM_tumor_TCGA	tumor	5.5702
68	TCGA.EE.A180.06	SKCM	SKCM_tumor_TCGA	tumor	6.1467
69	TCGA.D3.A2JA.06	SKCM	SKCM_tumor_TCGA	tumor	5.8802
70	TCGA.D3.A2JH.06	SKCM	SKCM_tumor_TCGA	tumor	5.9514
71	TCGA.D3.A8GI.06	SKCM	SKCM_tumor_TCGA	tumor	5.5702
72	TCGA.DA.A95Y.06	SKCM	SKCM_tumor_TCGA	tumor	4.9379
73	TCGA.EE.A29A.06	SKCM	SKCM_tumor_TCGA	tumor	5.6074
74	TCGA.FS.A1ZK.06	SKCM	SKCM_tumor_TCGA	tumor	7.4731
75	TCGA.FW.A3R5.06	SKCM	SKCM_tumor_TCGA	tumor	6.3707
76	TCGA.D3.A2J7.06	SKCM	SKCM_tumor_TCGA	tumor	6.7202
77	TCGA.EE.A29B.06	SKCM	SKCM_tumor_TCGA	tumor	5.1281
78	TCGA.EE.A2GN.06	SKCM	SKCM_tumor_TCGA	tumor	6.0095
79	TCGA.D3.A8GQ.06	SKCM	SKCM_tumor_TCGA	tumor	5.2331
80	TCGA.D9.A3Z1.06	SKCM	SKCM_tumor_TCGA	tumor	5.3363
81	TCGA.EE.A2M7.06	SKCM	SKCM_tumor_TCGA	tumor	6.2679
82	TCGA.EE.A2MH.06	SKCM	SKCM_tumor_TCGA	tumor	6.3445
83	TCGA.W3.A828.06	SKCM	SKCM_tumor_TCGA	tumor	5.9953
84	TCGA.D3.A2J6.06	SKCM	SKCM_tumor_TCGA	tumor	6.094
85	TCGA.FS.A1ZW.06	SKCM	SKCM_tumor_TCGA	tumor	5.3449
86	TCGA.WE.A8K5.06	SKCM	SKCM_tumor_TCGA	tumor	6.0424
87	TCGA.D3.A1Q3.06	SKCM	SKCM_tumor_TCGA	tumor	6.9743
88	TCGA.FS.A4F4.06	SKCM	SKCM_tumor_TCGA	tumor	5.4992
89	TCGA.W3.AA1W.06	SKCM	SKCM_tumor_TCGA	tumor	6.5993
90	TCGA.D3.A3BZ.06	SKCM	SKCM_tumor_TCGA	tumor	6.0422
91	TCGA.D9.A1X3.06	SKCM	SKCM_tumor_TCGA	tumor	5.4637
92	TCGA.DA.A1I0.06	SKCM	SKCM_tumor_TCGA	tumor	4.3555
93	TCGA.FS.A1ZD.06	SKCM	SKCM_tumor_TCGA	tumor	6.6244
94	TCGA.W3.AA1V.06	SKCM	SKCM_tumor_TCGA	tumor	6.7397
95	TCGA.DA.A1I7.06	SKCM	SKCM_tumor_TCGA	tumor	5.3184
96	TCGA.DA.A95X.06	SKCM	SKCM_tumor_TCGA	tumor	5.8332
97	TCGA.ER.A193.06	SKCM	SKCM_tumor_TCGA	tumor	6.2491
98	TCGA.FS.A1Z4.06	SKCM	SKCM_tumor_TCGA	tumor	6.0753
99	TCGA.WE.A8ZY.06	SKCM	SKCM_tumor_TCGA	tumor	4.5898
100	TCGA.YG.AA3O.06	SKCM	SKCM_tumor_TCGA	tumor	5.5534
101	TCGA.D3.A5GO.06	SKCM	SKCM_tumor_TCGA	tumor	5.8513
102	TCGA.EE.A2M6.06	SKCM	SKCM_tumor_TCGA	tumor	5.63
103	TCGA.EE.A2MR.06	SKCM	SKCM_tumor_TCGA	tumor	5.9803
104	TCGA.D3.A1Q5.06	SKCM	SKCM_tumor_TCGA	tumor	6.5999
105	TCGA.D3.A51R.06	SKCM	SKCM_tumor_TCGA	tumor	6.0972
106	TCGA.EE.A2MJ.06	SKCM	SKCM_tumor_TCGA	tumor	5.2653
107	TCGA.GN.A264.06	SKCM	SKCM_tumor_TCGA	tumor	5.9253
108	TCGA.EE.A20C.06	SKCM	SKCM_tumor_TCGA	tumor	5.1851
109	TCGA.EE.A3J8.06	SKCM	SKCM_tumor_TCGA	tumor	5.4323
110	TCGA.D3.A2JD.06	SKCM	SKCM_tumor_TCGA	tumor	4.6628
111	TCGA.D3.A5GS.06	SKCM	SKCM_tumor_TCGA	tumor	5.7345
112	TCGA.EE.A2MN.06	SKCM	SKCM_tumor_TCGA	tumor	6.0488
113	TCGA.ER.A1A1.06	SKCM	SKCM_tumor_TCGA	tumor	5.5614
114	TCGA.Z2.AA3S.06	SKCM	SKCM_tumor_TCGA	tumor	5.9284
115	TCGA.EE.A17Z.06	SKCM	SKCM_tumor_TCGA	tumor	5.7716
116	TCGA.FS.A1ZB.06	SKCM	SKCM_tumor_TCGA	tumor	5.4532
117	TCGA.W3.AA1Q.06	SKCM	SKCM_tumor_TCGA	tumor	5.2331
118	TCGA.WE.A8ZN.06	SKCM	SKCM_tumor_TCGA	tumor	4.6376
119	TCGA.D9.A6EC.06	SKCM	SKCM_tumor_TCGA	tumor	6.1835
120	TCGA.D9.A6EG.06	SKCM	SKCM_tumor_TCGA	tumor	6.0949
121	TCGA.EE.A20H.06	SKCM	SKCM_tumor_TCGA	tumor	5.2728
122	TCGA.ER.A19O.06	SKCM	SKCM_tumor_TCGA	tumor	4.6341
123	TCGA.D3.A1Q6.06	SKCM	SKCM_tumor_TCGA	tumor	6.992
124	TCGA.D3.A1QA.06	SKCM	SKCM_tumor_TCGA	tumor	6.1102
125	TCGA.DA.A1I1.06	SKCM	SKCM_tumor_TCGA	tumor	6.2668
126	TCGA.DA.A3F2.06	SKCM	SKCM_tumor_TCGA	tumor	4.4894
127	TCGA.EB.A5KH.06	SKCM	SKCM_tumor_TCGA	tumor	6.0637
128	TCGA.EB.A6L9.06	SKCM	SKCM_tumor_TCGA	tumor	4.8223
129	TCGA.ER.A3EV.06	SKCM	SKCM_tumor_TCGA	tumor	5.6485
130	TCGA.FS.A1ZT.06	SKCM	SKCM_tumor_TCGA	tumor	4.9279
131	TCGA.D9.A4Z6.06	SKCM	SKCM_tumor_TCGA	tumor	5.2555
132	TCGA.EE.A17X.06	SKCM	SKCM_tumor_TCGA	tumor	4.6358
133	TCGA.EE.A29E.06	SKCM	SKCM_tumor_TCGA	tumor	5.3449
134	TCGA.EE.A3JH.06	SKCM	SKCM_tumor_TCGA	tumor	4.9313
135	TCGA.ER.A19J.06	SKCM	SKCM_tumor_TCGA	tumor	5.6645
136	TCGA.FS.A1ZS.06	SKCM	SKCM_tumor_TCGA	tumor	7.0762
137	TCGA.D3.A3MU.06	SKCM	SKCM_tumor_TCGA	tumor	6.2338
138	TCGA.EE.A20F.06	SKCM	SKCM_tumor_TCGA	tumor	6.4453
139	TCGA.EE.A29G.06	SKCM	SKCM_tumor_TCGA	tumor	5.9759
140	TCGA.ER.A2NF.06	SKCM	SKCM_tumor_TCGA	tumor	5.0166
141	TCGA.GN.A265.06	SKCM	SKCM_tumor_TCGA	tumor	5.8324
142	TCGA.D3.A8GS.06	SKCM	SKCM_tumor_TCGA	tumor	6.09
143	TCGA.DA.A3F3.06	SKCM	SKCM_tumor_TCGA	tumor	6.6777
144	TCGA.DA.A95W.06	SKCM	SKCM_tumor_TCGA	tumor	5.1297
145	TCGA.EB.A44R.06	SKCM	SKCM_tumor_TCGA	tumor	6.1621
146	TCGA.EE.A2MD.06	SKCM	SKCM_tumor_TCGA	tumor	5.8027
147	TCGA.FS.A1YW.06	SKCM	SKCM_tumor_TCGA	tumor	5.2634
148	TCGA.FS.A1ZP.06	SKCM	SKCM_tumor_TCGA	tumor	6.0507
149	TCGA.FS.A4F8.06	SKCM	SKCM_tumor_TCGA	tumor	5.5528
150	TCGA.D3.A51F.06	SKCM	SKCM_tumor_TCGA	tumor	6.1412
151	TCGA.D3.A51K.06	SKCM	SKCM_tumor_TCGA	tumor	5.3924
152	TCGA.DA.A1I4.06	SKCM	SKCM_tumor_TCGA	tumor	5.9026
153	TCGA.EE.A2GB.06	SKCM	SKCM_tumor_TCGA	tumor	5.7244
154	TCGA.EE.A2ME.06	SKCM	SKCM_tumor_TCGA	tumor	5.854
155	TCGA.ER.A19T.06	SKCM	SKCM_tumor_TCGA	tumor	5.645
156	TCGA.FS.A1ZC.06	SKCM	SKCM_tumor_TCGA	tumor	6.2112
157	TCGA.GN.A4U8.06	SKCM	SKCM_tumor_TCGA	tumor	6.36
158	TCGA.EE.A3AD.06	SKCM	SKCM_tumor_TCGA	tumor	5.4999
159	TCGA.ER.A2NC.06	SKCM	SKCM_tumor_TCGA	tumor	5.865
160	TCGA.FR.A7U8.06	SKCM	SKCM_tumor_TCGA	tumor	5.8785
161	TCGA.EB.A5UN.06	SKCM	SKCM_tumor_TCGA	tumor	6.404
162	TCGA.EE.A2M5.06	SKCM	SKCM_tumor_TCGA	tumor	6.9958
163	TCGA.ER.A2NH.06	SKCM	SKCM_tumor_TCGA	tumor	5.6381
164	TCGA.ER.A42L.06	SKCM	SKCM_tumor_TCGA	tumor	5.4562
165	TCGA.OD.A75X.06	SKCM	SKCM_tumor_TCGA	tumor	6.304
166	TCGA.QB.A6FS.06	SKCM	SKCM_tumor_TCGA	tumor	4.3793
167	TCGA.WE.A8ZR.06	SKCM	SKCM_tumor_TCGA	tumor	6.44
168	TCGA.D3.A2J8.06	SKCM	SKCM_tumor_TCGA	tumor	5.9584
169	TCGA.D3.A8GB.06	SKCM	SKCM_tumor_TCGA	tumor	5.5208
170	TCGA.D3.A8GC.06	SKCM	SKCM_tumor_TCGA	tumor	6.3651
171	TCGA.EE.A183.06	SKCM	SKCM_tumor_TCGA	tumor	4.9303
172	TCGA.EE.A3JI.06	SKCM	SKCM_tumor_TCGA	tumor	6.3221
173	TCGA.WE.A8ZQ.06	SKCM	SKCM_tumor_TCGA	tumor	6.4535
174	TCGA.D3.A3MO.06	SKCM	SKCM_tumor_TCGA	tumor	5.7811
175	TCGA.EE.A3AA.06	SKCM	SKCM_tumor_TCGA	tumor	7.0219
176	TCGA.EE.A3AC.06	SKCM	SKCM_tumor_TCGA	tumor	5.7112
177	TCGA.ER.A19N.06	SKCM	SKCM_tumor_TCGA	tumor	5.4976
178	TCGA.WE.AAA0.06	SKCM	SKCM_tumor_TCGA	tumor	6.2553
179	TCGA.EE.A2A1.06	SKCM	SKCM_tumor_TCGA	tumor	6.2064
180	TCGA.ER.A195.06	SKCM	SKCM_tumor_TCGA	tumor	5.3992
181	TCGA.D3.A8GK.06	SKCM	SKCM_tumor_TCGA	tumor	5.4263
182	TCGA.DA.A1I2.06	SKCM	SKCM_tumor_TCGA	tumor	5.9621
183	TCGA.DA.A3F5.06	SKCM	SKCM_tumor_TCGA	tumor	5.4216
184	TCGA.EE.A2MT.06	SKCM	SKCM_tumor_TCGA	tumor	5.6047
185	TCGA.ER.A198.06	SKCM	SKCM_tumor_TCGA	tumor	6.4256
186	TCGA.GN.A266.06	SKCM	SKCM_tumor_TCGA	tumor	6.0153
187	TCGA.WE.A8ZX.06	SKCM	SKCM_tumor_TCGA	tumor	5.4098
188	TCGA.EE.A2GE.06	SKCM	SKCM_tumor_TCGA	tumor	5.251
189	TCGA.EE.A3JA.06	SKCM	SKCM_tumor_TCGA	tumor	6.9829
190	TCGA.FR.A3YN.06	SKCM	SKCM_tumor_TCGA	tumor	5.8453
191	TCGA.D3.A8GL.06	SKCM	SKCM_tumor_TCGA	tumor	6.2058
192	TCGA.EE.A2A5.06	SKCM	SKCM_tumor_TCGA	tumor	5.7396
193	TCGA.EE.A2A6.06	SKCM	SKCM_tumor_TCGA	tumor	6.1138
194	TCGA.EE.A2MI.06	SKCM	SKCM_tumor_TCGA	tumor	6.407
195	TCGA.EE.A3J7.06	SKCM	SKCM_tumor_TCGA	tumor	5.8304
196	TCGA.D3.A3MR.06	SKCM	SKCM_tumor_TCGA	tumor	4.9663
197	TCGA.DA.A1HY.06	SKCM	SKCM_tumor_TCGA	tumor	6.1156
198	TCGA.EE.A29W.06	SKCM	SKCM_tumor_TCGA	tumor	5.8595
199	TCGA.EE.A3J3.06	SKCM	SKCM_tumor_TCGA	tumor	6.1477
200	TCGA.ER.A19B.06	SKCM	SKCM_tumor_TCGA	tumor	5.7247
201	TCGA.FR.A8YE.06	SKCM	SKCM_tumor_TCGA	tumor	5.5901
202	TCGA.D9.A148.06	SKCM	SKCM_tumor_TCGA	tumor	5.8169
203	TCGA.ER.A19H.06	SKCM	SKCM_tumor_TCGA	tumor	5.5248
204	TCGA.FS.A1ZE.06	SKCM	SKCM_tumor_TCGA	tumor	5.9461
205	TCGA.D3.A3CB.06	SKCM	SKCM_tumor_TCGA	tumor	5.0339
206	TCGA.DA.A3F8.06	SKCM	SKCM_tumor_TCGA	tumor	6.4825
207	TCGA.EE.A2GI.06	SKCM	SKCM_tumor_TCGA	tumor	5.5525
208	TCGA.ER.A2NE.06	SKCM	SKCM_tumor_TCGA	tumor	4.944
209	TCGA.FS.A4FD.06	SKCM	SKCM_tumor_TCGA	tumor	4.9416
210	TCGA.GN.A267.06	SKCM	SKCM_tumor_TCGA	tumor	4.9279
211	TCGA.D3.A2JP.06	SKCM	SKCM_tumor_TCGA	tumor	5.9505
212	TCGA.WE.AA9Y.06	SKCM	SKCM_tumor_TCGA	tumor	5.7624
213	TCGA.D3.A5GU.06	SKCM	SKCM_tumor_TCGA	tumor	5.8463
214	TCGA.ER.A19M.06	SKCM	SKCM_tumor_TCGA	tumor	5.8159
215	TCGA.FS.A1ZR.06	SKCM	SKCM_tumor_TCGA	tumor	5.7991
216	TCGA.EE.A2ML.06	SKCM	SKCM_tumor_TCGA	tumor	6.7697
217	TCGA.ER.A19L.06	SKCM	SKCM_tumor_TCGA	tumor	5.8999
218	TCGA.EE.A2GH.06	SKCM	SKCM_tumor_TCGA	tumor	5.1768
219	TCGA.D3.A1Q8.06	SKCM	SKCM_tumor_TCGA	tumor	5.6112
220	TCGA.FS.A1ZQ.06	SKCM	SKCM_tumor_TCGA	tumor	6.0473
221	TCGA.EE.A3AB.06	SKCM	SKCM_tumor_TCGA	tumor	5.1551
222	TCGA.EE.A3AH.06	SKCM	SKCM_tumor_TCGA	tumor	5.4754
223	TCGA.ER.A3PL.06	SKCM	SKCM_tumor_TCGA	tumor	6.0246
224	TCGA.GN.A4U3.06	SKCM	SKCM_tumor_TCGA	tumor	4.4283
225	TCGA.D3.A8GE.06	SKCM	SKCM_tumor_TCGA	tumor	7.1756
226	TCGA.W3.AA21.06	SKCM	SKCM_tumor_TCGA	tumor	6.2062
227	TCGA.D3.A8GV.06	SKCM	SKCM_tumor_TCGA	tumor	6.3091
228	TCGA.EE.A3AG.06	SKCM	SKCM_tumor_TCGA	tumor	5.812
229	TCGA.ER.A3ES.06	SKCM	SKCM_tumor_TCGA	tumor	5.2679
230	TCGA.D3.A2JK.06	SKCM	SKCM_tumor_TCGA	tumor	3.4183
231	TCGA.EE.A2MG.06	SKCM	SKCM_tumor_TCGA	tumor	5.8087
232	TCGA.EE.A29C.06	SKCM	SKCM_tumor_TCGA	tumor	5.5317
233	TCGA.D3.A51J.06	SKCM	SKCM_tumor_TCGA	tumor	5.7661
234	TCGA.FS.A1Z7.06	SKCM	SKCM_tumor_TCGA	tumor	6.1741
235	TCGA.D3.A8GJ.06	SKCM	SKCM_tumor_TCGA	tumor	6.0277
236	TCGA.D3.A3C1.06	SKCM	SKCM_tumor_TCGA	tumor	4.1587
237	TCGA.D3.A51G.06	SKCM	SKCM_tumor_TCGA	tumor	5.639
238	TCGA.RP.A695.06	SKCM	SKCM_tumor_TCGA	tumor	5.8445
239	TCGA.ER.A199.06	SKCM	SKCM_tumor_TCGA	tumor	5.5261
240	TCGA.EE.A182.06	SKCM	SKCM_tumor_TCGA	tumor	4.2877
241	TCGA.WE.AAA3.06	SKCM	SKCM_tumor_TCGA	tumor	5.7307
242	TCGA.DA.A95V.06	SKCM	SKCM_tumor_TCGA	tumor	5.9341
243	TCGA.ER.A197.06	SKCM	SKCM_tumor_TCGA	tumor	5.7965
244	TCGA.GN.A268.06	SKCM	SKCM_tumor_TCGA	tumor	5.706
245	TCGA.EE.A181.06	SKCM	SKCM_tumor_TCGA	tumor	6.1262
246	TCGA.ER.A19S.06	SKCM	SKCM_tumor_TCGA	tumor	5.5451
247	TCGA.D9.A1JX.06	SKCM	SKCM_tumor_TCGA	tumor	5.275
248	TCGA.D3.A1Q1.06	SKCM	SKCM_tumor_TCGA	tumor	5.6969
249	TCGA.FS.A1ZF.06	SKCM	SKCM_tumor_TCGA	tumor	5.4741
250	TCGA.EE.A2A0.06	SKCM	SKCM_tumor_TCGA	tumor	6.4686
251	TCGA.FS.A4F5.06	SKCM	SKCM_tumor_TCGA	tumor	6.0418
252	TCGA.D3.A1QB.06	SKCM	SKCM_tumor_TCGA	tumor	5.7576
253	TCGA.D3.A2JE.06	SKCM	SKCM_tumor_TCGA	tumor	5.3806
254	TCGA.D9.A6E9.06	SKCM	SKCM_tumor_TCGA	tumor	5.9127
255	TCGA.DA.A1HV.06	SKCM	SKCM_tumor_TCGA	tumor	5.3629
256	TCGA.FS.A1ZJ.06	SKCM	SKCM_tumor_TCGA	tumor	5.9355
257	TCGA.FS.A4FC.06	SKCM	SKCM_tumor_TCGA	tumor	6.2052
258	TCGA.D3.A3CE.06	SKCM	SKCM_tumor_TCGA	tumor	5.5805
259	TCGA.EB.A5VV.06	SKCM	SKCM_tumor_TCGA	tumor	5.3013
260	TCGA.GF.A4EO.06	SKCM	SKCM_tumor_TCGA	tumor	5.4273
261	TCGA.EE.A29P.06	SKCM	SKCM_tumor_TCGA	tumor	5.8592
262	TCGA.WE.A8ZO.06	SKCM	SKCM_tumor_TCGA	tumor	6.0002
263	TCGA.FS.A1Z3.06	SKCM	SKCM_tumor_TCGA	tumor	5.9324
264	TCGA.FW.A3TU.06	SKCM	SKCM_tumor_TCGA	tumor	5.4479
265	TCGA.GN.A26D.06	SKCM	SKCM_tumor_TCGA	tumor	6.1463
266	TCGA.FS.A1ZH.06	SKCM	SKCM_tumor_TCGA	tumor	5.8726
267	TCGA.D3.A2JB.06	SKCM	SKCM_tumor_TCGA	tumor	5.5595
268	TCGA.EE.A29Q.06	SKCM	SKCM_tumor_TCGA	tumor	6.2363
269	TCGA.EE.A2GM.06	SKCM	SKCM_tumor_TCGA	tumor	5.3424
270	TCGA.EE.A2MQ.06	SKCM	SKCM_tumor_TCGA	tumor	6.1741
271	TCGA.FS.A1ZU.06	SKCM	SKCM_tumor_TCGA	tumor	5.4925
272	TCGA.D3.A3CC.06	SKCM	SKCM_tumor_TCGA	tumor	6.2069
273	TCGA.DA.A1IB.06	SKCM	SKCM_tumor_TCGA	tumor	5.4838
274	TCGA.GN.A8LL.06	SKCM	SKCM_tumor_TCGA	tumor	6.0909
275	TCGA.FS.A4F0.06	SKCM	SKCM_tumor_TCGA	tumor	6.7789
276	TCGA.EE.A20B.06	SKCM	SKCM_tumor_TCGA	tumor	6.397
277	TCGA.EE.A2GO.06	SKCM	SKCM_tumor_TCGA	tumor	5.7236
278	TCGA.RP.A690.06	SKCM	SKCM_tumor_TCGA	tumor	4.935
279	TCGA.D9.A149.06	SKCM	SKCM_tumor_TCGA	tumor	6.1583
280	TCGA.EE.A2GU.06	SKCM	SKCM_tumor_TCGA	tumor	6.479
281	TCGA.FR.A7UA.06	SKCM	SKCM_tumor_TCGA	tumor	5.7664
282	TCGA.ER.A3ET.06	SKCM	SKCM_tumor_TCGA	tumor	6.2869
283	TCGA.D3.A8GD.06	SKCM	SKCM_tumor_TCGA	tumor	5.822
284	TCGA.DA.A1I8.06	SKCM	SKCM_tumor_TCGA	tumor	5.7021
285	TCGA.EE.A2MM.06	SKCM	SKCM_tumor_TCGA	tumor	5.8807
286	TCGA.FR.A7U9.06	SKCM	SKCM_tumor_TCGA	tumor	6.7229
287	TCGA.GN.A26A.06	SKCM	SKCM_tumor_TCGA	tumor	5.898
288	TCGA.YG.AA3P.06	SKCM	SKCM_tumor_TCGA	tumor	5.7942
289	TCGA.GF.A6C8.06	SKCM	SKCM_tumor_TCGA	tumor	5.2304
290	TCGA.D3.A3CF.06	SKCM	SKCM_tumor_TCGA	tumor	6.7163
291	TCGA.EB.A5SH.06	SKCM	SKCM_tumor_TCGA	tumor	4.1515
292	TCGA.EE.A3JB.06	SKCM	SKCM_tumor_TCGA	tumor	5.9369
293	TCGA.FS.A1ZG.06	SKCM	SKCM_tumor_TCGA	tumor	6.1906
294	TCGA.W3.A825.06	SKCM	SKCM_tumor_TCGA	tumor	5.4861
295	TCGA.D3.A51T.06	SKCM	SKCM_tumor_TCGA	tumor	5.927
296	TCGA.EE.A29H.06	SKCM	SKCM_tumor_TCGA	tumor	5.8048
297	TCGA.FW.A3I3.06	SKCM	SKCM_tumor_TCGA	tumor	6.1285
298	TCGA.GN.A9SD.06	SKCM	SKCM_tumor_TCGA	tumor	5.4826
299	TCGA.D3.A3C8.06	SKCM	SKCM_tumor_TCGA	tumor	6.067
300	TCGA.EE.A29X.06	SKCM	SKCM_tumor_TCGA	tumor	4.741
301	TCGA.EE.A2GD.06	SKCM	SKCM_tumor_TCGA	tumor	6.2534
302	TCGA.GF.A3OT.06	SKCM	SKCM_tumor_TCGA	tumor	7.1975
303	TCGA.D3.A3C7.06	SKCM	SKCM_tumor_TCGA	tumor	5.8488
304	TCGA.EB.A5SG.06	SKCM	SKCM_tumor_TCGA	tumor	5.505
305	TCGA.ER.A2ND.06	SKCM	SKCM_tumor_TCGA	tumor	4.9002
306	TCGA.FW.A3TV.06	SKCM	SKCM_tumor_TCGA	tumor	6.4915
307	TCGA.Z2.AA3V.06	SKCM	SKCM_tumor_TCGA	tumor	4.2196
308	TCGA.D3.A51N.06	SKCM	SKCM_tumor_TCGA	tumor	5.332
309	TCGA.FR.A8YD.06	SKCM	SKCM_tumor_TCGA	tumor	5.2083
310	TCGA.GN.A4U7.06	SKCM	SKCM_tumor_TCGA	tumor	5.3292
311	TCGA.WE.AAA4.06	SKCM	SKCM_tumor_TCGA	tumor	4.8475
312	TCGA.EE.A185.06	SKCM	SKCM_tumor_TCGA	tumor	5.1069
313	TCGA.FS.A1YY.06	SKCM	SKCM_tumor_TCGA	tumor	5.1623
314	TCGA.D3.A3C6.06	SKCM	SKCM_tumor_TCGA	tumor	5.5157
315	TCGA.D3.A8GR.06	SKCM	SKCM_tumor_TCGA	tumor	4.131
316	TCGA.EE.A2M8.06	SKCM	SKCM_tumor_TCGA	tumor	6.2634
317	TCGA.FS.A1ZZ.06	SKCM	SKCM_tumor_TCGA	tumor	6.0153
318	TCGA.XV.AB01.06	SKCM	SKCM_tumor_TCGA	tumor	3.6089
319	TCGA.D3.A1Q4.06	SKCM	SKCM_tumor_TCGA	tumor	5.9743
320	TCGA.D3.A2JC.06	SKCM	SKCM_tumor_TCGA	tumor	4.9969
321	TCGA.EE.A3AE.06	SKCM	SKCM_tumor_TCGA	tumor	6.2974
322	TCGA.EB.A44Q.06	SKCM	SKCM_tumor_TCGA	tumor	6.3992
323	TCGA.EE.A29T.06	SKCM	SKCM_tumor_TCGA	tumor	5.7777
324	TCGA.D3.A2JO.06	SKCM	SKCM_tumor_TCGA	tumor	5.6026
325	TCGA.HR.A2OG.06	SKCM	SKCM_tumor_TCGA	tumor	5.4216
326	TCGA.EE.A29R.06	SKCM	SKCM_tumor_TCGA	tumor	5.6659
327	TCGA.EE.A3AF.06	SKCM	SKCM_tumor_TCGA	tumor	5.7957
328	TCGA.ER.A19G.06	SKCM	SKCM_tumor_TCGA	tumor	6.1044
329	TCGA.ER.A19W.06	SKCM	SKCM_tumor_TCGA	tumor	6.4959
330	TCGA.FW.A5DY.06	SKCM	SKCM_tumor_TCGA	tumor	5.3456
331	TCGA.ER.A19P.06	SKCM	SKCM_tumor_TCGA	tumor	5.8814
332	TCGA.GN.A262.06	SKCM	SKCM_tumor_TCGA	tumor	4.149
333	TCGA.D3.A2JN.06	SKCM	SKCM_tumor_TCGA	tumor	5.8311
334	TCGA.EE.A2GK.06	SKCM	SKCM_tumor_TCGA	tumor	5.3858
335	TCGA.ER.A19D.06	SKCM	SKCM_tumor_TCGA	tumor	5.6539
336	TCGA.FS.A4F2.06	SKCM	SKCM_tumor_TCGA	tumor	6.0892
337	TCGA.FS.A4FB.06	SKCM	SKCM_tumor_TCGA	tumor	5.1273
338	TCGA.HR.A2OH.06	SKCM	SKCM_tumor_TCGA	tumor	5.8153
339	TCGA.FS.A1ZA.06	SKCM	SKCM_tumor_TCGA	tumor	6.1673
340	TCGA.D3.A2JL.06	SKCM	SKCM_tumor_TCGA	tumor	4.9374
341	TCGA.ER.A2NG.06	SKCM	SKCM_tumor_TCGA	tumor	6.5589
342	TCGA.YD.A89C.06	SKCM	SKCM_tumor_TCGA	tumor	4.8115
343	TCGA.D3.A1Q7.06	SKCM	SKCM_tumor_TCGA	tumor	5.9105
344	TCGA.Z2.A8RT.06	SKCM	SKCM_tumor_TCGA	tumor	5.7679
345	TCGA.BF.AAP0.06	SKCM	SKCM_tumor_TCGA	tumor	5.4578
346	TCGA.EE.A2GL.06	SKCM	SKCM_tumor_TCGA	tumor	6.0875
347	TCGA.ER.A42K.06	SKCM	SKCM_tumor_TCGA	tumor	6.3662
348	TCGA.D3.A51E.06	SKCM	SKCM_tumor_TCGA	tumor	5.898
349	TCGA.D9.A3Z3.06	SKCM	SKCM_tumor_TCGA	tumor	5.89
350	TCGA.EE.A2MF.06	SKCM	SKCM_tumor_TCGA	tumor	6.4824
351	TCGA.FS.A1YX.06	SKCM	SKCM_tumor_TCGA	tumor	5.8505
352	TCGA.D3.A3MV.06	SKCM	SKCM_tumor_TCGA	tumor	5.6488
353	TCGA.FR.A729.06	SKCM	SKCM_tumor_TCGA	tumor	5.8387
354	TCGA.DA.A1HW.06	SKCM	SKCM_tumor_TCGA	tumor	5.4696
355	TCGA.ER.A19Q.06	SKCM	SKCM_tumor_TCGA	tumor	5.761
356	TCGA.ER.A19E.06	SKCM	SKCM_tumor_TCGA	tumor	5.7021
357	TCGA.EE.A2MP.06	SKCM	SKCM_tumor_TCGA	tumor	5.5552
358	TCGA.FR.A69P.06	SKCM	SKCM_tumor_TCGA	tumor	5.4347
359	TCGA.EE.A29M.06	SKCM	SKCM_tumor_TCGA	tumor	6.1755
360	TCGA.DA.A1IA.06	SKCM	SKCM_tumor_TCGA	tumor	4.795
361	TCGA.FS.A1Z0.06	SKCM	SKCM_tumor_TCGA	tumor	5.8087
362	TCGA.D3.A2JG.06	SKCM	SKCM_tumor_TCGA	tumor	5.5696
363	TCGA.FR.A44A.06	SKCM	SKCM_tumor_TCGA	tumor	5.4493
364	TCGA.EE.A2GS.06	SKCM	SKCM_tumor_TCGA	tumor	5.7176
365	TCGA.D3.A8GN.06	SKCM	SKCM_tumor_TCGA	tumor	4.9313
366	TCGA.DA.A1I5.06	SKCM	SKCM_tumor_TCGA	tumor	5.1907
367	TCGA.WE.A8ZT.06	SKCM	SKCM_tumor_TCGA	tumor	6.27
368	TCGA.LH.A9QB.06	SKCM	SKCM_tumor_TCGA	tumor	5.764
369	TCGA.D3.A5GR.06	SKCM	SKCM_tumor_TCGA	tumor	6.1843
370	TCGA.EE.A2MK.06	SKCM	SKCM_tumor_TCGA	tumor	6.2943
371	TCGA.D3.A5GN.06	SKCM	SKCM_tumor_TCGA	tumor	5.8051
372	TCGA.D3.A3C3.06	SKCM	SKCM_tumor_TCGA	tumor	5.4373
373	TCGA.D3.A8GO.06	SKCM	SKCM_tumor_TCGA	tumor	4.8294
374	TCGA.FR.A3YO.06	SKCM	SKCM_tumor_TCGA	tumor	4.1203
375	TCGA.RP.A6K9.06	SKCM	SKCM_tumor_TCGA	tumor	5.5392
376	TCGA.YD.A9TB.06	SKCM	SKCM_tumor_TCGA	tumor	5.7533
377	TCGA.V1.A9O5.06	PRAD	PRAD_tumor_TCGA	tumor	5.7412
378	TCGA.RW.A686.06	PCPG	PCPG_tumor_TCGA	tumor	5.7685
379	TCGA.SR.A6MX.06	PCPG	PCPG_tumor_TCGA	tumor	5.1412
380	TCGA.HZ.A9TJ.06	PAAD	PAAD_tumor_TCGA	tumor	5.3042
381	TCGA.UF.A71A.06	HNSC	HNSC_tumor_TCGA	tumor	5.2998
382	TCGA.KU.A6H7.06	HNSC	HNSC_tumor_TCGA	tumor	4.5261
383	TCGA.V5.A7RC.06	ESCA	ESCA_tumor_TCGA	tumor	4.9946
384	TCGA.NH.A8F7.06	COAD	COAD_tumor_TCGA	tumor	5.7565
385	TCGA.UC.A7PG.06	CESC	CESC_tumor_TCGA	tumor	6.0195
386	TCGA.HM.A6W2.06	CESC	CESC_tumor_TCGA	tumor	5.4496
387	TCGA.E2.A15K.06	BRCA	BRCA_tumor_TCGA	tumor	4.0225
388	TCGA.AC.A6IX.06	BRCA	BRCA_tumor_TCGA	tumor	5.3477
389	TCGA.BH.A18V.06	BRCA	BRCA_tumor_TCGA	tumor	5.332
390	TCGA.E2.A15A.06	BRCA	BRCA_tumor_TCGA	tumor	6.4019
391	TCGA.E2.A15E.06	BRCA	BRCA_tumor_TCGA	tumor	6.8176
392	TCGA.BH.A1ES.06	BRCA	BRCA_tumor_TCGA	tumor	5.671
393	TCGA.BH.A1FE.06	BRCA	BRCA_tumor_TCGA	tumor	6.5986
394	TCGA.2G.AAGI.05	TGCT	TGCT_tumor_TCGA	tumor	5.1518
395	TCGA.2G.AAHP.05	TGCT	TGCT_tumor_TCGA	tumor	4.5336
396	TCGA.2G.AAFG.05	TGCT	TGCT_tumor_TCGA	tumor	5.1465
397	TCGA.2G.AAGY.05	TGCT	TGCT_tumor_TCGA	tumor	4.1482
398	TCGA.2G.AAKG.05	TGCT	TGCT_tumor_TCGA	tumor	2.4623
399	TCGA.2G.AAKO.05	TGCT	TGCT_tumor_TCGA	tumor	5.1514
400	TCGA.SR.A6MX.05	PCPG	PCPG_tumor_TCGA	tumor	3.8064
401	TCGA.QR.A6GZ.05	PCPG	PCPG_tumor_TCGA	tumor	5.5778
402	TCGA.P7.A5NY.05	PCPG	PCPG_tumor_TCGA	tumor	5.673
403	TCGA.UZ.A9PS.05	KIRP	KIRP_tumor_TCGA	tumor	6.1056
404	TCGA.DV.A4W0.05	KIRC	KIRC_tumor_TCGA	tumor	5.8143
405	TCGA.AB.2811.03	LAML	LAML_tumor_TCGA	tumor	5.497
406	TCGA.AB.2908.03	LAML	LAML_tumor_TCGA	tumor	4.4243
407	TCGA.AB.2813.03	LAML	LAML_tumor_TCGA	tumor	5.7192
408	TCGA.AB.2805.03	LAML	LAML_tumor_TCGA	tumor	6.272
409	TCGA.AB.2833.03	LAML	LAML_tumor_TCGA	tumor	6.0648
410	TCGA.AB.2843.03	LAML	LAML_tumor_TCGA	tumor	5.1559
411	TCGA.AB.2868.03	LAML	LAML_tumor_TCGA	tumor	5.2468
412	TCGA.AB.2820.03	LAML	LAML_tumor_TCGA	tumor	5.2917
413	TCGA.AB.2861.03	LAML	LAML_tumor_TCGA	tumor	5.7711
414	TCGA.AB.2870.03	LAML	LAML_tumor_TCGA	tumor	4.8861
415	TCGA.AB.2938.03	LAML	LAML_tumor_TCGA	tumor	5.0553
416	TCGA.AB.2865.03	LAML	LAML_tumor_TCGA	tumor	5.7082
417	TCGA.AB.2931.03	LAML	LAML_tumor_TCGA	tumor	6.2531
418	TCGA.AB.2840.03	LAML	LAML_tumor_TCGA	tumor	5.8009
419	TCGA.AB.2996.03	LAML	LAML_tumor_TCGA	tumor	5.5904
420	TCGA.AB.2941.03	LAML	LAML_tumor_TCGA	tumor	6.4709
421	TCGA.AB.2939.03	LAML	LAML_tumor_TCGA	tumor	5.0601
422	TCGA.AB.2885.03	LAML	LAML_tumor_TCGA	tumor	4.8924
423	TCGA.AB.2959.03	LAML	LAML_tumor_TCGA	tumor	5.0993
424	TCGA.AB.2900.03	LAML	LAML_tumor_TCGA	tumor	5.9842
425	TCGA.AB.2890.03	LAML	LAML_tumor_TCGA	tumor	5.1839
426	TCGA.AB.3002.03	LAML	LAML_tumor_TCGA	tumor	5.516
427	TCGA.AB.2838.03	LAML	LAML_tumor_TCGA	tumor	5.8763
428	TCGA.AB.2866.03	LAML	LAML_tumor_TCGA	tumor	6.2694
429	TCGA.AB.2948.03	LAML	LAML_tumor_TCGA	tumor	6.2198
430	TCGA.AB.2935.03	LAML	LAML_tumor_TCGA	tumor	5.327
431	TCGA.AB.2822.03	LAML	LAML_tumor_TCGA	tumor	5.4663
432	TCGA.AB.2842.03	LAML	LAML_tumor_TCGA	tumor	6.28
433	TCGA.AB.2904.03	LAML	LAML_tumor_TCGA	tumor	4.8304
434	TCGA.AB.2934.03	LAML	LAML_tumor_TCGA	tumor	5.4509
435	TCGA.AB.2817.03	LAML	LAML_tumor_TCGA	tumor	6.0873
436	TCGA.AB.2821.03	LAML	LAML_tumor_TCGA	tumor	5.1014
437	TCGA.AB.2844.03	LAML	LAML_tumor_TCGA	tumor	6.1655
438	TCGA.AB.2856.03	LAML	LAML_tumor_TCGA	tumor	5.6332
439	TCGA.AB.2863.03	LAML	LAML_tumor_TCGA	tumor	6.525
440	TCGA.AB.2912.03	LAML	LAML_tumor_TCGA	tumor	5.432
441	TCGA.AB.2995.03	LAML	LAML_tumor_TCGA	tumor	4.9883
442	TCGA.AB.2848.03	LAML	LAML_tumor_TCGA	tumor	6.0237
443	TCGA.AB.2932.03	LAML	LAML_tumor_TCGA	tumor	5.9716
444	TCGA.AB.2999.03	LAML	LAML_tumor_TCGA	tumor	5.7822
445	TCGA.AB.2913.03	LAML	LAML_tumor_TCGA	tumor	4.5748
446	TCGA.AB.2956.03	LAML	LAML_tumor_TCGA	tumor	6.0275
447	TCGA.AB.3006.03	LAML	LAML_tumor_TCGA	tumor	5.2373
448	TCGA.AB.2883.03	LAML	LAML_tumor_TCGA	tumor	4.8074
449	TCGA.AB.2965.03	LAML	LAML_tumor_TCGA	tumor	6.4286
450	TCGA.AB.2874.03	LAML	LAML_tumor_TCGA	tumor	6.0854
451	TCGA.AB.2924.03	LAML	LAML_tumor_TCGA	tumor	5.7203
452	TCGA.AB.2933.03	LAML	LAML_tumor_TCGA	tumor	6.0883
453	TCGA.AB.2949.03	LAML	LAML_tumor_TCGA	tumor	6.1169
454	TCGA.AB.2967.03	LAML	LAML_tumor_TCGA	tumor	5.2064
455	TCGA.AB.2925.03	LAML	LAML_tumor_TCGA	tumor	5.6445
456	TCGA.AB.2963.03	LAML	LAML_tumor_TCGA	tumor	6.0516
457	TCGA.AB.2828.03	LAML	LAML_tumor_TCGA	tumor	6.1699
458	TCGA.AB.2889.03	LAML	LAML_tumor_TCGA	tumor	5.4453
459	TCGA.AB.2969.03	LAML	LAML_tumor_TCGA	tumor	5.9533
460	TCGA.AB.2857.03	LAML	LAML_tumor_TCGA	tumor	5.5376
461	TCGA.AB.2975.03	LAML	LAML_tumor_TCGA	tumor	5.7347
462	TCGA.AB.2847.03	LAML	LAML_tumor_TCGA	tumor	5.9885
463	TCGA.AB.2976.03	LAML	LAML_tumor_TCGA	tumor	5.4673
464	TCGA.AB.3012.03	LAML	LAML_tumor_TCGA	tumor	5.864
465	TCGA.AB.2853.03	LAML	LAML_tumor_TCGA	tumor	6.2052
466	TCGA.AB.2871.03	LAML	LAML_tumor_TCGA	tumor	4.6183
467	TCGA.AB.2990.03	LAML	LAML_tumor_TCGA	tumor	5.193
468	TCGA.AB.2980.03	LAML	LAML_tumor_TCGA	tumor	6.1969
469	TCGA.AB.2815.03	LAML	LAML_tumor_TCGA	tumor	5.6617
470	TCGA.AB.2835.03	LAML	LAML_tumor_TCGA	tumor	6.4175
471	TCGA.AB.2944.03	LAML	LAML_tumor_TCGA	tumor	5.7629
472	TCGA.AB.2806.03	LAML	LAML_tumor_TCGA	tumor	6.1813
473	TCGA.AB.2824.03	LAML	LAML_tumor_TCGA	tumor	4.1579
474	TCGA.AB.2893.03	LAML	LAML_tumor_TCGA	tumor	6.1569
475	TCGA.AB.2983.03	LAML	LAML_tumor_TCGA	tumor	5.2563
476	TCGA.AB.3005.03	LAML	LAML_tumor_TCGA	tumor	5.0282
477	TCGA.AB.2920.03	LAML	LAML_tumor_TCGA	tumor	4.2366
478	TCGA.AB.2875.03	LAML	LAML_tumor_TCGA	tumor	5.5062
479	TCGA.AB.2872.03	LAML	LAML_tumor_TCGA	tumor	5.5015
480	TCGA.AB.2891.03	LAML	LAML_tumor_TCGA	tumor	6.0464
481	TCGA.AB.2946.03	LAML	LAML_tumor_TCGA	tumor	5.6837
482	TCGA.AB.2859.03	LAML	LAML_tumor_TCGA	tumor	5.6499
483	TCGA.AB.2849.03	LAML	LAML_tumor_TCGA	tumor	6.8555
484	TCGA.AB.2984.03	LAML	LAML_tumor_TCGA	tumor	5.6112
485	TCGA.AB.2836.03	LAML	LAML_tumor_TCGA	tumor	5.6393
486	TCGA.AB.2940.03	LAML	LAML_tumor_TCGA	tumor	5.8053
487	TCGA.AB.3007.03	LAML	LAML_tumor_TCGA	tumor	6.1094
488	TCGA.AB.2834.03	LAML	LAML_tumor_TCGA	tumor	6.4601
489	TCGA.AB.2901.03	LAML	LAML_tumor_TCGA	tumor	6.0616
490	TCGA.AB.2886.03	LAML	LAML_tumor_TCGA	tumor	5.3456
491	TCGA.AB.2994.03	LAML	LAML_tumor_TCGA	tumor	5.8682
492	TCGA.AB.3000.03	LAML	LAML_tumor_TCGA	tumor	5.779
493	TCGA.AB.2880.03	LAML	LAML_tumor_TCGA	tumor	5.6285
494	TCGA.AB.2808.03	LAML	LAML_tumor_TCGA	tumor	6.2422
495	TCGA.AB.3009.03	LAML	LAML_tumor_TCGA	tumor	6.3611
496	TCGA.AB.3008.03	LAML	LAML_tumor_TCGA	tumor	5.3459
497	TCGA.AB.2855.03	LAML	LAML_tumor_TCGA	tumor	6.0259
498	TCGA.AB.2927.03	LAML	LAML_tumor_TCGA	tumor	5.235
499	TCGA.AB.2972.03	LAML	LAML_tumor_TCGA	tumor	4.6894
500	TCGA.AB.2985.03	LAML	LAML_tumor_TCGA	tumor	5.9136
501	TCGA.AB.2810.03	LAML	LAML_tumor_TCGA	tumor	5.6778
502	TCGA.AB.2899.03	LAML	LAML_tumor_TCGA	tumor	5.8289
503	TCGA.AB.2903.03	LAML	LAML_tumor_TCGA	tumor	5.3491
504	TCGA.AB.2971.03	LAML	LAML_tumor_TCGA	tumor	5.5838
505	TCGA.AB.2858.03	LAML	LAML_tumor_TCGA	tumor	5.5565
506	TCGA.AB.2987.03	LAML	LAML_tumor_TCGA	tumor	5.9158
507	TCGA.AB.2882.03	LAML	LAML_tumor_TCGA	tumor	5.061
508	TCGA.AB.2915.03	LAML	LAML_tumor_TCGA	tumor	5.5192
509	TCGA.AB.2929.03	LAML	LAML_tumor_TCGA	tumor	5.7874
510	TCGA.AB.2977.03	LAML	LAML_tumor_TCGA	tumor	5.3352
511	TCGA.AB.2943.03	LAML	LAML_tumor_TCGA	tumor	4.3834
512	TCGA.AB.2898.03	LAML	LAML_tumor_TCGA	tumor	6.2561
513	TCGA.AB.2879.03	LAML	LAML_tumor_TCGA	tumor	5.2925
514	TCGA.AB.2973.03	LAML	LAML_tumor_TCGA	tumor	5.5904
515	TCGA.AB.2998.03	LAML	LAML_tumor_TCGA	tumor	6.2974
516	TCGA.AB.2942.03	LAML	LAML_tumor_TCGA	tumor	5.5401
517	TCGA.AB.2988.03	LAML	LAML_tumor_TCGA	tumor	5.7396
518	TCGA.AB.2837.03	LAML	LAML_tumor_TCGA	tumor	6.3386
519	TCGA.AB.2851.03	LAML	LAML_tumor_TCGA	tumor	5.4506
520	TCGA.AB.2867.03	LAML	LAML_tumor_TCGA	tumor	6.0785
521	TCGA.AB.2826.03	LAML	LAML_tumor_TCGA	tumor	6.3232
522	TCGA.AB.2830.03	LAML	LAML_tumor_TCGA	tumor	5.3413
523	TCGA.AB.2869.03	LAML	LAML_tumor_TCGA	tumor	5.5292
524	TCGA.AB.2930.03	LAML	LAML_tumor_TCGA	tumor	5.5021
525	TCGA.AB.2818.03	LAML	LAML_tumor_TCGA	tumor	6.1867
526	TCGA.AB.2803.03	LAML	LAML_tumor_TCGA	tumor	5.7892
527	TCGA.AB.2823.03	LAML	LAML_tumor_TCGA	tumor	6.5097
528	TCGA.AB.2910.03	LAML	LAML_tumor_TCGA	tumor	5.8543
529	TCGA.AB.2936.03	LAML	LAML_tumor_TCGA	tumor	5.5668
530	TCGA.AB.2978.03	LAML	LAML_tumor_TCGA	tumor	5.7393
531	TCGA.AB.2832.03	LAML	LAML_tumor_TCGA	tumor	5.2472
532	TCGA.AB.2860.03	LAML	LAML_tumor_TCGA	tumor	5.17
533	TCGA.AB.2877.03	LAML	LAML_tumor_TCGA	tumor	5.569
534	TCGA.AB.2887.03	LAML	LAML_tumor_TCGA	tumor	5.9023
535	TCGA.AB.2952.03	LAML	LAML_tumor_TCGA	tumor	3.7259
536	TCGA.AB.2964.03	LAML	LAML_tumor_TCGA	tumor	5.3779
537	TCGA.AB.2816.03	LAML	LAML_tumor_TCGA	tumor	6.1248
538	TCGA.AB.2846.03	LAML	LAML_tumor_TCGA	tumor	5.6916
539	TCGA.AB.2966.03	LAML	LAML_tumor_TCGA	tumor	4.9355
540	TCGA.AB.2993.03	LAML	LAML_tumor_TCGA	tumor	5.6209
541	TCGA.AB.2921.03	LAML	LAML_tumor_TCGA	tumor	6.1111
542	TCGA.AB.2955.03	LAML	LAML_tumor_TCGA	tumor	5.4657
543	TCGA.AB.2954.03	LAML	LAML_tumor_TCGA	tumor	5.9458
544	TCGA.AB.2919.03	LAML	LAML_tumor_TCGA	tumor	5.3238
545	TCGA.AB.2819.03	LAML	LAML_tumor_TCGA	tumor	6.3228
546	TCGA.AB.2839.03	LAML	LAML_tumor_TCGA	tumor	5.4702
547	TCGA.AB.2841.03	LAML	LAML_tumor_TCGA	tumor	5.341
548	TCGA.AB.2854.03	LAML	LAML_tumor_TCGA	tumor	5.5693
549	TCGA.AB.2873.03	LAML	LAML_tumor_TCGA	tumor	6.131
550	TCGA.AB.2911.03	LAML	LAML_tumor_TCGA	tumor	5.572
551	TCGA.AB.2894.03	LAML	LAML_tumor_TCGA	tumor	5.1643
552	TCGA.AB.2897.03	LAML	LAML_tumor_TCGA	tumor	6.0389
553	TCGA.AB.2881.03	LAML	LAML_tumor_TCGA	tumor	5.6142
554	TCGA.AB.2916.03	LAML	LAML_tumor_TCGA	tumor	5.63
555	TCGA.AB.2878.03	LAML	LAML_tumor_TCGA	tumor	5.0317
556	TCGA.AB.2918.03	LAML	LAML_tumor_TCGA	tumor	5.6238
557	TCGA.AB.2876.03	LAML	LAML_tumor_TCGA	tumor	6.0215
558	TCGA.AB.2884.03	LAML	LAML_tumor_TCGA	tumor	5.9086
559	TCGA.AB.2928.03	LAML	LAML_tumor_TCGA	tumor	6.1188
560	TCGA.AB.2892.03	LAML	LAML_tumor_TCGA	tumor	5.2947
561	TCGA.AB.2895.03	LAML	LAML_tumor_TCGA	tumor	5.6103
562	TCGA.AB.2917.03	LAML	LAML_tumor_TCGA	tumor	6.4421
563	TCGA.AB.2991.03	LAML	LAML_tumor_TCGA	tumor	6.0182
564	TCGA.AB.2814.03	LAML	LAML_tumor_TCGA	tumor	5.1899
565	TCGA.AB.2845.03	LAML	LAML_tumor_TCGA	tumor	5.5088
566	TCGA.AB.2937.03	LAML	LAML_tumor_TCGA	tumor	4.8744
567	TCGA.AB.2981.03	LAML	LAML_tumor_TCGA	tumor	5.9903
568	TCGA.AB.2950.03	LAML	LAML_tumor_TCGA	tumor	5.8278
569	TCGA.AB.2970.03	LAML	LAML_tumor_TCGA	tumor	5.7496
570	TCGA.AB.2862.03	LAML	LAML_tumor_TCGA	tumor	5.8001
571	TCGA.AB.2825.03	LAML	LAML_tumor_TCGA	tumor	6.3069
572	TCGA.AB.2986.03	LAML	LAML_tumor_TCGA	tumor	5.0871
573	TCGA.AB.2979.03	LAML	LAML_tumor_TCGA	tumor	4.7394
574	TCGA.AB.2812.03	LAML	LAML_tumor_TCGA	tumor	5.602
575	TCGA.AB.2914.03	LAML	LAML_tumor_TCGA	tumor	5.7366
576	TCGA.AB.2896.03	LAML	LAML_tumor_TCGA	tumor	5.6071
577	TCGA.AB.3011.03	LAML	LAML_tumor_TCGA	tumor	5.3126
578	TCGA.K1.A3PN.02	SARC	SARC_tumor_TCGA	tumor	5.4101
579	TCGA.K1.A42X.02	SARC	SARC_tumor_TCGA	tumor	6.0605
580	TCGA.VT.A80J.02	SARC	SARC_tumor_TCGA	tumor	6.0328
581	TCGA.G5.6572.02	READ	READ_tumor_TCGA	tumor	5.1611
582	TCGA.29.2414.02	OV	OV_tumor_TCGA	tumor	5.1396
583	TCGA.13.1489.02	OV	OV_tumor_TCGA	tumor	4.3541
584	TCGA.23.1023.01	OV	OV_tumor_TCGA	tumor	5.084126586
585	TCGA.29.1770.02	OV	OV_tumor_TCGA	tumor	4.8223
586	TCGA.13.0913.02	OV	OV_tumor_TCGA	tumor	4.1756
587	TCGA.29.1705.02	OV	OV_tumor_TCGA	tumor	4.085
588	TCGA.29.1707.02	OV	OV_tumor_TCGA	tumor	6.316
589	TCGA.61.2008.02	OV	OV_tumor_TCGA	tumor	4.812
590	TCGA.50.5066.02	LUAD	LUAD_tumor_TCGA	tumor	5.7908
591	TCGA.50.5946.02	LUAD	LUAD_tumor_TCGA	tumor	5.6971
592	TCGA.DD.AACA.02	LIHC	LIHC_tumor_TCGA	tumor	5.997448749
593	TCGA.ZS.A9CF.02	LIHC	LIHC_tumor_TCGA	tumor	5.5982
594	TCGA.BK.A139.02	UCEC	UCEC_tumor_TCGA	tumor	5.7192
595	TCGA.G4.6317.02	COAD	COAD_tumor_TCGA	tumor	5.9117
596	TCGA.06.0152.02	GBM	GBM_tumor_TCGA	tumor	5.5844
597	TCGA.06.0171.02	GBM	GBM_tumor_TCGA	tumor	5.8696
598	TCGA.06.0190.02	GBM	GBM_tumor_TCGA	tumor	6.4681
599	TCGA.19.1389.02	GBM	GBM_tumor_TCGA	tumor	6.4366
600	TCGA.14.0736.02	GBM	GBM_tumor_TCGA	tumor	5.7247
601	TCGA.06.0211.02	GBM	GBM_tumor_TCGA	tumor	6.0074
602	TCGA.19.4065.02	GBM	GBM_tumor_TCGA	tumor	6.3583
603	TCGA.06.0221.02	GBM	GBM_tumor_TCGA	tumor	5.8253
604	TCGA.06.0210.02	GBM	GBM_tumor_TCGA	tumor	5.4761
605	TCGA.06.0125.02	GBM	GBM_tumor_TCGA	tumor	5.9463
606	TCGA.14.1034.02	GBM	GBM_tumor_TCGA	tumor	5.7361
607	TCGA.14.1402.02	GBM	GBM_tumor_TCGA	tumor	5.5681
608	TCGA.19.0957.02	GBM	GBM_tumor_TCGA	tumor	5.8787
609	TCGA.DH.A669.02	LGG	LGG_tumor_TCGA	tumor	5.257
610	TCGA.DU.6397.02	LGG	LGG_tumor_TCGA	tumor	5.5358
611	TCGA.DU.7304.02	LGG	LGG_tumor_TCGA	tumor	3.1261
612	TCGA.TQ.A7RK.02	LGG	LGG_tumor_TCGA	tumor	5.306342922
613	TCGA.TQ.A7RV.02	LGG	LGG_tumor_TCGA	tumor	5.625
614	TCGA.FG.5963.02	LGG	LGG_tumor_TCGA	tumor	6.4313
615	TCGA.DU.5872.02	LGG	LGG_tumor_TCGA	tumor	5.4719
616	TCGA.TQ.A8XE.02	LGG	LGG_tumor_TCGA	tumor	5.6602
617	TCGA.TM.A7CF.02	LGG	LGG_tumor_TCGA	tumor	4.8881
618	TCGA.FG.5965.02	LGG	LGG_tumor_TCGA	tumor	6.291863395
619	TCGA.DU.6407.02	LGG	LGG_tumor_TCGA	tumor	5.689604865
620	TCGA.DU.5870.02	LGG	LGG_tumor_TCGA	tumor	5.1635
621	TCGA.FG.A4MT.02	LGG	LGG_tumor_TCGA	tumor	6.2384
622	TCGA.DU.6404.02	LGG	LGG_tumor_TCGA	tumor	6.290484438
623	TCGA.ND.A4WA.01	UCS	UCS_tumor_TCGA	tumor	5.1065
624	TCGA.NF.A5CP.01	UCS	UCS_tumor_TCGA	tumor	6.3158
625	TCGA.N8.A4PP.01	UCS	UCS_tumor_TCGA	tumor	6.2013
626	TCGA.N7.A4Y5.01	UCS	UCS_tumor_TCGA	tumor	5.6899
627	TCGA.N6.A4VE.01	UCS	UCS_tumor_TCGA	tumor	6.2438
628	TCGA.N6.A4VC.01	UCS	UCS_tumor_TCGA	tumor	5.6679
629	TCGA.ND.A4WC.01	UCS	UCS_tumor_TCGA	tumor	5.6971
630	TCGA.N8.A4PL.01	UCS	UCS_tumor_TCGA	tumor	6.0023
631	TCGA.N6.A4VD.01	UCS	UCS_tumor_TCGA	tumor	5.8585
632	TCGA.NA.A4R0.01	UCS	UCS_tumor_TCGA	tumor	6.3702
633	TCGA.NA.A5I1.01	UCS	UCS_tumor_TCGA	tumor	6.3418
634	TCGA.N6.A4VG.01	UCS	UCS_tumor_TCGA	tumor	4.9165
635	TCGA.N9.A4PZ.01	UCS	UCS_tumor_TCGA	tumor	6.9123
636	TCGA.ND.A4WF.01	UCS	UCS_tumor_TCGA	tumor	6.344
637	TCGA.N8.A4PQ.01	UCS	UCS_tumor_TCGA	tumor	5.961
638	TCGA.N8.A56S.01	UCS	UCS_tumor_TCGA	tumor	6.2417
639	TCGA.NA.A4R1.01	UCS	UCS_tumor_TCGA	tumor	5.904
640	TCGA.NG.A4VW.01	UCS	UCS_tumor_TCGA	tumor	6.1643
641	TCGA.N8.A4PM.01	UCS	UCS_tumor_TCGA	tumor	5.5059
642	TCGA.N7.A4Y8.01	UCS	UCS_tumor_TCGA	tumor	5.3941
643	TCGA.NA.A4QV.01	UCS	UCS_tumor_TCGA	tumor	6.1753
644	TCGA.N5.A4RN.01	UCS	UCS_tumor_TCGA	tumor	5.5862
645	TCGA.N8.A4PI.01	UCS	UCS_tumor_TCGA	tumor	6.4021
646	TCGA.N9.A4Q1.01	UCS	UCS_tumor_TCGA	tumor	5.7788
647	TCGA.N5.A4RD.01	UCS	UCS_tumor_TCGA	tumor	6.0902
648	TCGA.N5.A4RT.01	UCS	UCS_tumor_TCGA	tumor	6.7901
649	TCGA.N7.A59B.01	UCS	UCS_tumor_TCGA	tumor	5.6091
650	TCGA.N9.A4Q7.01	UCS	UCS_tumor_TCGA	tumor	5.3723
651	TCGA.N5.A4RF.01	UCS	UCS_tumor_TCGA	tumor	6.5561
652	TCGA.N8.A4PN.01	UCS	UCS_tumor_TCGA	tumor	6.351
653	TCGA.N9.A4Q8.01	UCS	UCS_tumor_TCGA	tumor	5.5604
654	TCGA.N5.A4RO.01	UCS	UCS_tumor_TCGA	tumor	6.7815
655	TCGA.ND.A4W6.01	UCS	UCS_tumor_TCGA	tumor	5.8797
656	TCGA.QM.A5NM.01	UCS	UCS_tumor_TCGA	tumor	5.3782
657	TCGA.N8.A4PO.01	UCS	UCS_tumor_TCGA	tumor	6.1819
658	TCGA.N5.A4R8.01	UCS	UCS_tumor_TCGA	tumor	6.2786
659	TCGA.N5.A4RS.01	UCS	UCS_tumor_TCGA	tumor	5.5546
660	TCGA.N5.A59F.01	UCS	UCS_tumor_TCGA	tumor	5.8176
661	TCGA.N7.A4Y0.01	UCS	UCS_tumor_TCGA	tumor	6.3299
662	TCGA.N9.A4Q3.01	UCS	UCS_tumor_TCGA	tumor	5.6605
663	TCGA.N5.A4RA.01	UCS	UCS_tumor_TCGA	tumor	5.2384
664	TCGA.NG.A4VU.01	UCS	UCS_tumor_TCGA	tumor	5.5659
665	TCGA.N5.A4RM.01	UCS	UCS_tumor_TCGA	tumor	5.7538
666	TCGA.N5.A4RV.01	UCS	UCS_tumor_TCGA	tumor	5.4189
667	TCGA.N5.A59E.01	UCS	UCS_tumor_TCGA	tumor	5.8153
668	TCGA.NA.A4QY.01	UCS	UCS_tumor_TCGA	tumor	6.0457
669	TCGA.N5.A4RJ.01	UCS	UCS_tumor_TCGA	tumor	6.086
670	TCGA.N9.A4Q4.01	UCS	UCS_tumor_TCGA	tumor	5.9463
671	TCGA.NA.A4QW.01	UCS	UCS_tumor_TCGA	tumor	6.288
672	TCGA.NF.A4WX.01	UCS	UCS_tumor_TCGA	tumor	5.7677
673	TCGA.NA.A4QX.01	UCS	UCS_tumor_TCGA	tumor	6.4291
674	TCGA.N6.A4V9.01	UCS	UCS_tumor_TCGA	tumor	6.2826
675	TCGA.NF.A4WU.01	UCS	UCS_tumor_TCGA	tumor	5.2258
676	TCGA.NF.A4X2.01	UCS	UCS_tumor_TCGA	tumor	6.4206
677	TCGA.QN.A5NN.01	UCS	UCS_tumor_TCGA	tumor	6.6625
678	TCGA.N5.A4RU.01	UCS	UCS_tumor_TCGA	tumor	5.935
679	TCGA.N6.A4VF.01	UCS	UCS_tumor_TCGA	tumor	6.5935
680	TCGA.EL.A3CO.01	THCA	THCA_tumor_TCGA	tumor	5.9514
681	TCGA.DJ.A13L.01	THCA	THCA_tumor_TCGA	tumor	6.3127
682	TCGA.J8.A3YF.01	THCA	THCA_tumor_TCGA	tumor	6.0953
683	TCGA.FE.A239.01	THCA	THCA_tumor_TCGA	tumor	6.0312
684	TCGA.EL.A3MY.01	THCA	THCA_tumor_TCGA	tumor	6.3574
685	TCGA.BJ.A0ZG.01	THCA	THCA_tumor_TCGA	tumor	5.3395
686	TCGA.BJ.A28S.01	THCA	THCA_tumor_TCGA	tumor	5.5638
687	TCGA.BJ.A45C.01	THCA	THCA_tumor_TCGA	tumor	5.5835
688	TCGA.BJ.A2NA.01	THCA	THCA_tumor_TCGA	tumor	6.3361
689	TCGA.EM.A1CT.01	THCA	THCA_tumor_TCGA	tumor	5.6896
690	TCGA.FY.A4B0.01	THCA	THCA_tumor_TCGA	tumor	5.591
691	TCGA.EL.A4K6.01	THCA	THCA_tumor_TCGA	tumor	4.9265
692	TCGA.EM.A22O.01	THCA	THCA_tumor_TCGA	tumor	6.1127
693	TCGA.EL.A4K7.01	THCA	THCA_tumor_TCGA	tumor	5.0896
694	TCGA.MK.A84Z.01	THCA	THCA_tumor_TCGA	tumor	5.6235
695	TCGA.EM.A4FO.01	THCA	THCA_tumor_TCGA	tumor	5.3512
696	TCGA.DE.A4MD.01	THCA	THCA_tumor_TCGA	tumor	5.9917
697	TCGA.BJ.A290.01	THCA	THCA_tumor_TCGA	tumor	5.8347
698	TCGA.DJ.A1QL.01	THCA	THCA_tumor_TCGA	tumor	5.2983
699	TCGA.EL.A3GP.01	THCA	THCA_tumor_TCGA	tumor	6.0284
700	TCGA.FE.A231.01	THCA	THCA_tumor_TCGA	tumor	6.3367
701	TCGA.DJ.A1QO.01	THCA	THCA_tumor_TCGA	tumor	6.1301
702	TCGA.EM.A4FH.01	THCA	THCA_tumor_TCGA	tumor	5.8136
703	TCGA.FY.A3NP.01	THCA	THCA_tumor_TCGA	tumor	5.8102
704	TCGA.EL.A4K9.01	THCA	THCA_tumor_TCGA	tumor	6.2956
705	TCGA.BJ.A0ZB.01	THCA	THCA_tumor_TCGA	tumor	5.6136
706	TCGA.EL.A3MZ.01	THCA	THCA_tumor_TCGA	tumor	6.2369
707	TCGA.EM.A2OZ.01	THCA	THCA_tumor_TCGA	tumor	6.383
708	TCGA.BJ.A0YZ.01	THCA	THCA_tumor_TCGA	tumor	5.5503
709	TCGA.DJ.A2PW.01	THCA	THCA_tumor_TCGA	tumor	5.9607
710	TCGA.EM.A22P.01	THCA	THCA_tumor_TCGA	tumor	5.8405
711	TCGA.ET.A3DW.01	THCA	THCA_tumor_TCGA	tumor	6.2457
712	TCGA.DJ.A2PZ.01	THCA	THCA_tumor_TCGA	tumor	5.9376
713	TCGA.DJ.A3UO.01	THCA	THCA_tumor_TCGA	tumor	6.1835
714	TCGA.DJ.A3VK.01	THCA	THCA_tumor_TCGA	tumor	5.8084
715	TCGA.EL.A3T3.01	THCA	THCA_tumor_TCGA	tumor	5.8159
716	TCGA.EL.A4KI.01	THCA	THCA_tumor_TCGA	tumor	5.6088
717	TCGA.DJ.A1QG.01	THCA	THCA_tumor_TCGA	tumor	5.1031
718	TCGA.EL.A3D4.01	THCA	THCA_tumor_TCGA	tumor	5.9768
719	TCGA.EM.A2CN.01	THCA	THCA_tumor_TCGA	tumor	5.5497
720	TCGA.ET.A40S.01	THCA	THCA_tumor_TCGA	tumor	5.7788
721	TCGA.EL.A3D0.01	THCA	THCA_tumor_TCGA	tumor	5.6364
722	TCGA.EM.A3AO.01	THCA	THCA_tumor_TCGA	tumor	5.4536
723	TCGA.DJ.A13U.01	THCA	THCA_tumor_TCGA	tumor	5.6985
724	TCGA.DJ.A4UQ.01	THCA	THCA_tumor_TCGA	tumor	6.535
725	TCGA.EL.A3ZM.01	THCA	THCA_tumor_TCGA	tumor	6.0976
726	TCGA.BJ.A0Z5.01	THCA	THCA_tumor_TCGA	tumor	5.5999
727	TCGA.BJ.A18Z.01	THCA	THCA_tumor_TCGA	tumor	6.0363
728	TCGA.EL.A3H2.01	THCA	THCA_tumor_TCGA	tumor	5.7892
729	TCGA.BJ.A0Z2.01	THCA	THCA_tumor_TCGA	tumor	5.7192
730	TCGA.E3.A3E5.01	THCA	THCA_tumor_TCGA	tumor	6.0822
731	TCGA.EM.A3FM.01	THCA	THCA_tumor_TCGA	tumor	5.6323
732	TCGA.DJ.A13O.01	THCA	THCA_tumor_TCGA	tumor	5.7536
733	TCGA.DJ.A3V0.01	THCA	THCA_tumor_TCGA	tumor	6.0394
734	TCGA.BJ.A0Z0.01	THCA	THCA_tumor_TCGA	tumor	6.0383
735	TCGA.BJ.A0ZC.01	THCA	THCA_tumor_TCGA	tumor	5.9289
736	TCGA.BJ.A190.01	THCA	THCA_tumor_TCGA	tumor	6.276
737	TCGA.DJ.A4V5.01	THCA	THCA_tumor_TCGA	tumor	5.7777
738	TCGA.DJ.A2PO.01	THCA	THCA_tumor_TCGA	tumor	6.0494
739	TCGA.DJ.A3V6.01	THCA	THCA_tumor_TCGA	tumor	5.9697
740	TCGA.FY.A76V.01	THCA	THCA_tumor_TCGA	tumor	6.068
741	TCGA.DJ.A2Q4.01	THCA	THCA_tumor_TCGA	tumor	6.359
742	TCGA.BJ.A3PU.01	THCA	THCA_tumor_TCGA	tumor	5.9683
743	TCGA.DJ.A3VB.01	THCA	THCA_tumor_TCGA	tumor	6.1965
744	TCGA.EM.A22M.01	THCA	THCA_tumor_TCGA	tumor	5.0704
745	TCGA.BJ.A3EZ.01	THCA	THCA_tumor_TCGA	tumor	6.0427
746	TCGA.DJ.A2Q5.01	THCA	THCA_tumor_TCGA	tumor	6.1453
747	TCGA.FK.A4UB.01	THCA	THCA_tumor_TCGA	tumor	5.404
748	TCGA.FY.A4B3.01	THCA	THCA_tumor_TCGA	tumor	6.2373
749	TCGA.DJ.A13R.01	THCA	THCA_tumor_TCGA	tumor	4.2518
750	TCGA.DJ.A3VE.01	THCA	THCA_tumor_TCGA	tumor	6.1603
751	TCGA.DO.A2HM.01	THCA	THCA_tumor_TCGA	tumor	6.2042
752	TCGA.BJ.A4O8.01	THCA	THCA_tumor_TCGA	tumor	6.0468
753	TCGA.DJ.A2PP.01	THCA	THCA_tumor_TCGA	tumor	6.312
754	TCGA.L6.A4EQ.01	THCA	THCA_tumor_TCGA	tumor	5.9086
755	TCGA.EM.A2OX.01	THCA	THCA_tumor_TCGA	tumor	6.1355
756	TCGA.EM.A2P2.01	THCA	THCA_tumor_TCGA	tumor	5.7469
757	TCGA.BJ.A45H.01	THCA	THCA_tumor_TCGA	tumor	6.0894
758	TCGA.J8.A42S.01	THCA	THCA_tumor_TCGA	tumor	5.9348
759	TCGA.DJ.A1QQ.01	THCA	THCA_tumor_TCGA	tumor	6.0995
760	TCGA.DJ.A1QM.01	THCA	THCA_tumor_TCGA	tumor	5.8233
761	TCGA.EL.A3TA.01	THCA	THCA_tumor_TCGA	tumor	5.6011
762	TCGA.ET.A3BS.01	THCA	THCA_tumor_TCGA	tumor	5.9213
763	TCGA.EL.A4KD.01	THCA	THCA_tumor_TCGA	tumor	5.3445
764	TCGA.EM.A3AR.01	THCA	THCA_tumor_TCGA	tumor	6.0414
765	TCGA.KS.A4I3.01	THCA	THCA_tumor_TCGA	tumor	6.2565
766	TCGA.DJ.A3VG.01	THCA	THCA_tumor_TCGA	tumor	5.5841
767	TCGA.EL.A3CV.01	THCA	THCA_tumor_TCGA	tumor	6.61
768	TCGA.EM.A3FO.01	THCA	THCA_tumor_TCGA	tumor	6.33
769	TCGA.EM.A3O9.01	THCA	THCA_tumor_TCGA	tumor	5.5299
770	TCGA.EL.A3D1.01	THCA	THCA_tumor_TCGA	tumor	5.1223
771	TCGA.EM.A3AJ.01	THCA	THCA_tumor_TCGA	tumor	5.7533
772	TCGA.ET.A2MZ.01	THCA	THCA_tumor_TCGA	tumor	6.2529
773	TCGA.ET.A39O.01	THCA	THCA_tumor_TCGA	tumor	6.0631
774	TCGA.J8.A3O2.01	THCA	THCA_tumor_TCGA	tumor	6.4709
775	TCGA.J8.A3YH.01	THCA	THCA_tumor_TCGA	tumor	6.0372
776	TCGA.DJ.A3VL.01	THCA	THCA_tumor_TCGA	tumor	5.6008
777	TCGA.ET.A40Q.01	THCA	THCA_tumor_TCGA	tumor	5.8306
778	TCGA.J8.A3O0.01	THCA	THCA_tumor_TCGA	tumor	5.7046
779	TCGA.E3.A3DY.01	THCA	THCA_tumor_TCGA	tumor	6.1502
780	TCGA.IM.A4EB.01	THCA	THCA_tumor_TCGA	tumor	5.9531
781	TCGA.BJ.A0ZJ.01	THCA	THCA_tumor_TCGA	tumor	5.5466
782	TCGA.BJ.A45D.01	THCA	THCA_tumor_TCGA	tumor	4.811
783	TCGA.EL.A3T8.01	THCA	THCA_tumor_TCGA	tumor	5.8897
784	TCGA.EM.A22Q.01	THCA	THCA_tumor_TCGA	tumor	4.3979
785	TCGA.EM.A3SY.01	THCA	THCA_tumor_TCGA	tumor	6.5518
786	TCGA.EL.A3ZT.01	THCA	THCA_tumor_TCGA	tumor	6.0284
787	TCGA.EM.A4FU.01	THCA	THCA_tumor_TCGA	tumor	5.4148
788	TCGA.MK.A4N6.01	THCA	THCA_tumor_TCGA	tumor	6.7997
789	TCGA.ET.A39M.01	THCA	THCA_tumor_TCGA	tumor	5.0679
790	TCGA.BJ.A45K.01	THCA	THCA_tumor_TCGA	tumor	5.3082
791	TCGA.EM.A2P0.01	THCA	THCA_tumor_TCGA	tumor	6.3424
792	TCGA.EM.A2P1.01	THCA	THCA_tumor_TCGA	tumor	5.904
793	TCGA.ET.A25M.01	THCA	THCA_tumor_TCGA	tumor	5.7088
794	TCGA.FE.A236.01	THCA	THCA_tumor_TCGA	tumor	6.3639
795	TCGA.CE.A485.01	THCA	THCA_tumor_TCGA	tumor	6.0832
796	TCGA.CE.A3MD.01	THCA	THCA_tumor_TCGA	tumor	5.4637
797	TCGA.EM.A1CU.01	THCA	THCA_tumor_TCGA	tumor	6.2578
798	TCGA.EM.A2CL.01	THCA	THCA_tumor_TCGA	tumor	5.6631
799	TCGA.BJ.A18Y.01	THCA	THCA_tumor_TCGA	tumor	5.4845
800	TCGA.FY.A3BL.01	THCA	THCA_tumor_TCGA	tumor	5.5662
801	TCGA.DE.A4M9.01	THCA	THCA_tumor_TCGA	tumor	5.9923
802	TCGA.EL.A3CY.01	THCA	THCA_tumor_TCGA	tumor	5.9814
803	TCGA.EM.A2CK.01	THCA	THCA_tumor_TCGA	tumor	5.774
804	TCGA.EM.A4FR.01	THCA	THCA_tumor_TCGA	tumor	4.4061
805	TCGA.ET.A3BU.01	THCA	THCA_tumor_TCGA	tumor	6.0723
806	TCGA.DJ.A2PR.01	THCA	THCA_tumor_TCGA	tumor	6.229
807	TCGA.ET.A2MX.01	THCA	THCA_tumor_TCGA	tumor	5.1231
808	TCGA.DJ.A2PQ.01	THCA	THCA_tumor_TCGA	tumor	6.1281
809	TCGA.H2.A2K9.01	THCA	THCA_tumor_TCGA	tumor	5.9984
810	TCGA.ET.A3BX.01	THCA	THCA_tumor_TCGA	tumor	6.4801
811	TCGA.DJ.A3VJ.01	THCA	THCA_tumor_TCGA	tumor	6.2876
812	TCGA.FY.A3ON.01	THCA	THCA_tumor_TCGA	tumor	6.3003
813	TCGA.EL.A3ZP.01	THCA	THCA_tumor_TCGA	tumor	5.7929
814	TCGA.FE.A3PA.01	THCA	THCA_tumor_TCGA	tumor	5.1631
815	TCGA.EL.A3ZG.01	THCA	THCA_tumor_TCGA	tumor	6.3038
816	TCGA.IM.A3U2.01	THCA	THCA_tumor_TCGA	tumor	6.0525
817	TCGA.EL.A3CW.01	THCA	THCA_tumor_TCGA	tumor	5.7811
818	TCGA.EM.A3AQ.01	THCA	THCA_tumor_TCGA	tumor	5.5227
819	TCGA.EM.A3O3.01	THCA	THCA_tumor_TCGA	tumor	5.8153
820	TCGA.ET.A39I.01	THCA	THCA_tumor_TCGA	tumor	5.6679
821	TCGA.BJ.A28V.01	THCA	THCA_tumor_TCGA	tumor	5.5239
822	TCGA.DE.A4MB.01	THCA	THCA_tumor_TCGA	tumor	5.6784
823	TCGA.EL.A3ZO.01	THCA	THCA_tumor_TCGA	tumor	6.1944
824	TCGA.EL.A3CR.01	THCA	THCA_tumor_TCGA	tumor	5.6156
825	TCGA.EL.A3CT.01	THCA	THCA_tumor_TCGA	tumor	6.7238
826	TCGA.EL.A3ZQ.01	THCA	THCA_tumor_TCGA	tumor	3.6405
827	TCGA.EM.A2CO.01	THCA	THCA_tumor_TCGA	tumor	4.9617
828	TCGA.DJ.A3V5.01	THCA	THCA_tumor_TCGA	tumor	6.1789
829	TCGA.E8.A418.01	THCA	THCA_tumor_TCGA	tumor	5.8392
830	TCGA.4C.A93U.01	THCA	THCA_tumor_TCGA	tumor	6.1621
831	TCGA.EM.A1YA.01	THCA	THCA_tumor_TCGA	tumor	4.9607
832	TCGA.EM.A1YB.01	THCA	THCA_tumor_TCGA	tumor	4.5958
833	TCGA.ET.A39P.01	THCA	THCA_tumor_TCGA	tumor	5.9862
834	TCGA.EL.A3GQ.01	THCA	THCA_tumor_TCGA	tumor	6.1239
835	TCGA.EL.A3GU.01	THCA	THCA_tumor_TCGA	tumor	5.9542
836	TCGA.ET.A2MY.01	THCA	THCA_tumor_TCGA	tumor	5.795
837	TCGA.EM.A1YC.01	THCA	THCA_tumor_TCGA	tumor	6.1561
838	TCGA.EM.A3FP.01	THCA	THCA_tumor_TCGA	tumor	5.153
839	TCGA.DJ.A2PN.01	THCA	THCA_tumor_TCGA	tumor	6.0365
840	TCGA.DJ.A2PT.01	THCA	THCA_tumor_TCGA	tumor	6.2011
841	TCGA.DJ.A2QC.01	THCA	THCA_tumor_TCGA	tumor	5.1619
842	TCGA.DJ.A3UZ.01	THCA	THCA_tumor_TCGA	tumor	5.6611
843	TCGA.EL.A3CL.01	THCA	THCA_tumor_TCGA	tumor	6.1811
844	TCGA.EL.A3CU.01	THCA	THCA_tumor_TCGA	tumor	6.3785
845	TCGA.BJ.A3PR.01	THCA	THCA_tumor_TCGA	tumor	5.8422
846	TCGA.EL.A3T9.01	THCA	THCA_tumor_TCGA	tumor	6.6765
847	TCGA.DJ.A3VM.01	THCA	THCA_tumor_TCGA	tumor	5.1445
848	TCGA.DJ.A4UL.01	THCA	THCA_tumor_TCGA	tumor	5.5838
849	TCGA.EL.A4K1.01	THCA	THCA_tumor_TCGA	tumor	5.1583
850	TCGA.EM.A22N.01	THCA	THCA_tumor_TCGA	tumor	5.3013
851	TCGA.ET.A3DV.01	THCA	THCA_tumor_TCGA	tumor	5.756
852	TCGA.J8.A4HY.01	THCA	THCA_tumor_TCGA	tumor	5.5629
853	TCGA.BJ.A0ZA.01	THCA	THCA_tumor_TCGA	tumor	5.6273
854	TCGA.EM.A3AI.01	THCA	THCA_tumor_TCGA	tumor	6.25
855	TCGA.EL.A3H1.01	THCA	THCA_tumor_TCGA	tumor	5.752
856	TCGA.EL.A3MX.01	THCA	THCA_tumor_TCGA	tumor	5.2099
857	TCGA.FY.A3R9.01	THCA	THCA_tumor_TCGA	tumor	5.0379
858	TCGA.FY.A3W9.01	THCA	THCA_tumor_TCGA	tumor	5.6147
859	TCGA.DE.A0XZ.01	THCA	THCA_tumor_TCGA	tumor	5.6097
860	TCGA.DJ.A2Q9.01	THCA	THCA_tumor_TCGA	tumor	6.4537
861	TCGA.EL.A3GV.01	THCA	THCA_tumor_TCGA	tumor	6.1171
862	TCGA.BJ.A3F0.01	THCA	THCA_tumor_TCGA	tumor	5.643
863	TCGA.EL.A3CM.01	THCA	THCA_tumor_TCGA	tumor	5.7722
864	TCGA.EM.A2OV.01	THCA	THCA_tumor_TCGA	tumor	4.9538
865	TCGA.EM.A4FV.01	THCA	THCA_tumor_TCGA	tumor	5.813
866	TCGA.FY.A3I5.01	THCA	THCA_tumor_TCGA	tumor	5.8756
867	TCGA.FY.A3YR.01	THCA	THCA_tumor_TCGA	tumor	5.8535
868	TCGA.BJ.A0ZE.01	THCA	THCA_tumor_TCGA	tumor	5.0414
869	TCGA.DJ.A1QI.01	THCA	THCA_tumor_TCGA	tumor	6.1845
870	TCGA.EM.A3FL.01	THCA	THCA_tumor_TCGA	tumor	5.3388
871	TCGA.DJ.A1QE.01	THCA	THCA_tumor_TCGA	tumor	6.3
872	TCGA.EL.A3CS.01	THCA	THCA_tumor_TCGA	tumor	6.2895
873	TCGA.EM.A2CM.01	THCA	THCA_tumor_TCGA	tumor	3.4739
874	TCGA.EM.A3AK.01	THCA	THCA_tumor_TCGA	tumor	5.7512
875	TCGA.EM.A3ST.01	THCA	THCA_tumor_TCGA	tumor	5.0687
876	TCGA.FY.A3R8.01	THCA	THCA_tumor_TCGA	tumor	6.1731
877	TCGA.FY.A4B4.01	THCA	THCA_tumor_TCGA	tumor	5.8533
878	TCGA.DE.A4M8.01	THCA	THCA_tumor_TCGA	tumor	5.1591
879	TCGA.DJ.A1QF.01	THCA	THCA_tumor_TCGA	tumor	5.6994
880	TCGA.DJ.A2Q3.01	THCA	THCA_tumor_TCGA	tumor	6.0359
881	TCGA.FE.A22Z.01	THCA	THCA_tumor_TCGA	tumor	5.3042
882	TCGA.FK.A3SD.01	THCA	THCA_tumor_TCGA	tumor	5.3951
883	TCGA.FY.A2QD.01	THCA	THCA_tumor_TCGA	tumor	6.1823
884	TCGA.FY.A3TY.01	THCA	THCA_tumor_TCGA	tumor	6.1883
885	TCGA.KS.A4I7.01	THCA	THCA_tumor_TCGA	tumor	5.7851
886	TCGA.DE.A0Y3.01	THCA	THCA_tumor_TCGA	tumor	6.1332
887	TCGA.DJ.A3V4.01	THCA	THCA_tumor_TCGA	tumor	5.9955
888	TCGA.DJ.A3VF.01	THCA	THCA_tumor_TCGA	tumor	6.0972
889	TCGA.ET.A3BT.01	THCA	THCA_tumor_TCGA	tumor	5.996
890	TCGA.BJ.A45F.01	THCA	THCA_tumor_TCGA	tumor	4.9865
891	TCGA.EM.A4FM.01	THCA	THCA_tumor_TCGA	tumor	5.8271
892	TCGA.J8.A4HW.01	THCA	THCA_tumor_TCGA	tumor	6.5535
893	TCGA.DE.A69K.01	THCA	THCA_tumor_TCGA	tumor	5.6829
894	TCGA.DJ.A1QH.01	THCA	THCA_tumor_TCGA	tumor	6.0124
895	TCGA.IM.A3ED.01	THCA	THCA_tumor_TCGA	tumor	6.1406
896	TCGA.L6.A4EU.01	THCA	THCA_tumor_TCGA	tumor	6.0611
897	TCGA.BJ.A0Z9.01	THCA	THCA_tumor_TCGA	tumor	6.1198
898	TCGA.DJ.A2Q0.01	THCA	THCA_tumor_TCGA	tumor	4.8329
899	TCGA.DJ.A2Q2.01	THCA	THCA_tumor_TCGA	tumor	6.2038
900	TCGA.DJ.A3V3.01	THCA	THCA_tumor_TCGA	tumor	5.49
901	TCGA.E8.A3X7.01	THCA	THCA_tumor_TCGA	tumor	5.405
902	TCGA.E8.A432.01	THCA	THCA_tumor_TCGA	tumor	5.8299
903	TCGA.E8.A437.01	THCA	THCA_tumor_TCGA	tumor	5.3481
904	TCGA.EL.A3H5.01	THCA	THCA_tumor_TCGA	tumor	5.4585
905	TCGA.FY.A3R6.01	THCA	THCA_tumor_TCGA	tumor	5.7482
906	TCGA.BJ.A291.01	THCA	THCA_tumor_TCGA	tumor	5.5844
907	TCGA.DJ.A2QA.01	THCA	THCA_tumor_TCGA	tumor	4.981
908	TCGA.E8.A242.01	THCA	THCA_tumor_TCGA	tumor	5.9647
909	TCGA.E8.A434.01	THCA	THCA_tumor_TCGA	tumor	5.6268
910	TCGA.EM.A22J.01	THCA	THCA_tumor_TCGA	tumor	5.0273
911	TCGA.ET.A25G.01	THCA	THCA_tumor_TCGA	tumor	6.3714
912	TCGA.DJ.A2PX.01	THCA	THCA_tumor_TCGA	tumor	5.9612
913	TCGA.E3.A3DZ.01	THCA	THCA_tumor_TCGA	tumor	6.0488
914	TCGA.EL.A3MW.01	THCA	THCA_tumor_TCGA	tumor	6.1813
915	TCGA.EL.A3T2.01	THCA	THCA_tumor_TCGA	tumor	6.1008
916	TCGA.EL.A4JZ.01	THCA	THCA_tumor_TCGA	tumor	5.7187
917	TCGA.EM.A1CS.01	THCA	THCA_tumor_TCGA	tumor	5.7035
918	TCGA.EM.A3FR.01	THCA	THCA_tumor_TCGA	tumor	6.1443
919	TCGA.EM.A3OA.01	THCA	THCA_tumor_TCGA	tumor	6.5258
920	TCGA.ET.A39T.01	THCA	THCA_tumor_TCGA	tumor	6.4862
921	TCGA.FY.A40L.01	THCA	THCA_tumor_TCGA	tumor	5.9463
922	TCGA.FY.A40N.01	THCA	THCA_tumor_TCGA	tumor	5.6823
923	TCGA.IM.A3U3.01	THCA	THCA_tumor_TCGA	tumor	5.9558
924	TCGA.KS.A4ID.01	THCA	THCA_tumor_TCGA	tumor	5.7309
925	TCGA.BJ.A0ZF.01	THCA	THCA_tumor_TCGA	tumor	5.8256
926	TCGA.BJ.A192.01	THCA	THCA_tumor_TCGA	tumor	5.5242
927	TCGA.EL.A4K0.01	THCA	THCA_tumor_TCGA	tumor	5.7926
928	TCGA.EM.A3O6.01	THCA	THCA_tumor_TCGA	tumor	5.6413
929	TCGA.H2.A26U.01	THCA	THCA_tumor_TCGA	tumor	5.7241
930	TCGA.J8.A3YG.01	THCA	THCA_tumor_TCGA	tumor	5.858
931	TCGA.DJ.A2PV.01	THCA	THCA_tumor_TCGA	tumor	5.8977
932	TCGA.DJ.A2QB.01	THCA	THCA_tumor_TCGA	tumor	5.4202
933	TCGA.E8.A436.01	THCA	THCA_tumor_TCGA	tumor	6.1188
934	TCGA.EL.A3N3.01	THCA	THCA_tumor_TCGA	tumor	6.0792
935	TCGA.EM.A1YD.01	THCA	THCA_tumor_TCGA	tumor	6.2017
936	TCGA.ET.A2N4.01	THCA	THCA_tumor_TCGA	tumor	5.3024
937	TCGA.BJ.A0ZH.01	THCA	THCA_tumor_TCGA	tumor	5.7703
938	TCGA.DE.A4MA.01	THCA	THCA_tumor_TCGA	tumor	5.1819
939	TCGA.DJ.A13P.01	THCA	THCA_tumor_TCGA	tumor	6.1629
940	TCGA.DJ.A2PU.01	THCA	THCA_tumor_TCGA	tumor	5.8425
941	TCGA.DJ.A2Q7.01	THCA	THCA_tumor_TCGA	tumor	5.6708
942	TCGA.DJ.A3VI.01	THCA	THCA_tumor_TCGA	tumor	5.6224
943	TCGA.E8.A2EA.01	THCA	THCA_tumor_TCGA	tumor	6.3383
944	TCGA.EM.A22I.01	THCA	THCA_tumor_TCGA	tumor	5.5862
945	TCGA.ET.A25L.01	THCA	THCA_tumor_TCGA	tumor	5.5823
946	TCGA.FY.A3WA.01	THCA	THCA_tumor_TCGA	tumor	6.3107
947	TCGA.J8.A3NZ.01	THCA	THCA_tumor_TCGA	tumor	6.3521
948	TCGA.BJ.A3PT.01	THCA	THCA_tumor_TCGA	tumor	5.5781
949	TCGA.BJ.A45I.01	THCA	THCA_tumor_TCGA	tumor	6.0594
950	TCGA.BJ.A4O9.01	THCA	THCA_tumor_TCGA	tumor	6.3025
951	TCGA.CE.A3ME.01	THCA	THCA_tumor_TCGA	tumor	6.4572
952	TCGA.DJ.A13X.01	THCA	THCA_tumor_TCGA	tumor	5.8417
953	TCGA.DJ.A3UN.01	THCA	THCA_tumor_TCGA	tumor	5.6139
954	TCGA.DJ.A3UR.01	THCA	THCA_tumor_TCGA	tumor	5.6465
955	TCGA.E8.A416.01	THCA	THCA_tumor_TCGA	tumor	5.6032
956	TCGA.EL.A3D6.01	THCA	THCA_tumor_TCGA	tumor	6.4288
957	TCGA.EM.A2CS.01	THCA	THCA_tumor_TCGA	tumor	6.1855
958	TCGA.ET.A25R.01	THCA	THCA_tumor_TCGA	tumor	5.5286
959	TCGA.ET.A2N0.01	THCA	THCA_tumor_TCGA	tumor	5.1461
960	TCGA.ET.A4KN.01	THCA	THCA_tumor_TCGA	tumor	2.1606
961	TCGA.FY.A40M.01	THCA	THCA_tumor_TCGA	tumor	5.4436
962	TCGA.DJ.A3UW.01	THCA	THCA_tumor_TCGA	tumor	5.6725
963	TCGA.DJ.A3V9.01	THCA	THCA_tumor_TCGA	tumor	6.2009
964	TCGA.E8.A44K.01	THCA	THCA_tumor_TCGA	tumor	5.3941
965	TCGA.EL.A3CP.01	THCA	THCA_tumor_TCGA	tumor	5.8885
966	TCGA.FK.A3SH.01	THCA	THCA_tumor_TCGA	tumor	5.856
967	TCGA.FY.A3R7.01	THCA	THCA_tumor_TCGA	tumor	5.7895
968	TCGA.QD.A8IV.01	THCA	THCA_tumor_TCGA	tumor	5.6787
969	TCGA.BJ.A191.01	THCA	THCA_tumor_TCGA	tumor	5.8263
970	TCGA.DE.A3KN.01	THCA	THCA_tumor_TCGA	tumor	5.599
971	TCGA.DJ.A3UU.01	THCA	THCA_tumor_TCGA	tumor	5.9255
972	TCGA.E3.A3E3.01	THCA	THCA_tumor_TCGA	tumor	6.0446
973	TCGA.EM.A2CJ.01	THCA	THCA_tumor_TCGA	tumor	5.858
974	TCGA.EM.A4FN.01	THCA	THCA_tumor_TCGA	tumor	5.5043
975	TCGA.KS.A4I5.01	THCA	THCA_tumor_TCGA	tumor	5.8258
976	TCGA.L6.A4ET.01	THCA	THCA_tumor_TCGA	tumor	5.7861
977	TCGA.BJ.A45G.01	THCA	THCA_tumor_TCGA	tumor	5.6756
978	TCGA.DJ.A4V4.01	THCA	THCA_tumor_TCGA	tumor	5.7536
979	TCGA.ET.A39K.01	THCA	THCA_tumor_TCGA	tumor	5.5705
980	TCGA.FY.A3NM.01	THCA	THCA_tumor_TCGA	tumor	5.9993
981	TCGA.FY.A3NN.01	THCA	THCA_tumor_TCGA	tumor	5.7071
982	TCGA.EL.A3CN.01	THCA	THCA_tumor_TCGA	tumor	6.0217
983	TCGA.EL.A3T7.01	THCA	THCA_tumor_TCGA	tumor	5.9136
984	TCGA.EL.A3TB.01	THCA	THCA_tumor_TCGA	tumor	5.6011
985	TCGA.EM.A1YE.01	THCA	THCA_tumor_TCGA	tumor	5.7952
986	TCGA.EM.A2CU.01	THCA	THCA_tumor_TCGA	tumor	5.729
987	TCGA.EM.A2P3.01	THCA	THCA_tumor_TCGA	tumor	6.0883
988	TCGA.ET.A3BV.01	THCA	THCA_tumor_TCGA	tumor	6.1967
989	TCGA.J8.A3YD.01	THCA	THCA_tumor_TCGA	tumor	5.7885
990	TCGA.KS.A41I.01	THCA	THCA_tumor_TCGA	tumor	3.8218
991	TCGA.BJ.A28Z.01	THCA	THCA_tumor_TCGA	tumor	5.3031
992	TCGA.BJ.A45E.01	THCA	THCA_tumor_TCGA	tumor	4.2465
993	TCGA.DJ.A2PY.01	THCA	THCA_tumor_TCGA	tumor	6.6966
994	TCGA.DJ.A3UX.01	THCA	THCA_tumor_TCGA	tumor	5.9603
995	TCGA.E3.A3E1.01	THCA	THCA_tumor_TCGA	tumor	6.2704
996	TCGA.EL.A3H4.01	THCA	THCA_tumor_TCGA	tumor	6.3038
997	TCGA.EL.A3ZR.01	THCA	THCA_tumor_TCGA	tumor	5.1851
998	TCGA.EM.A22K.01	THCA	THCA_tumor_TCGA	tumor	5.522
999	TCGA.EM.A2CR.01	THCA	THCA_tumor_TCGA	tumor	4.861
1000	TCGA.EM.A2OY.01	THCA	THCA_tumor_TCGA	tumor	4.9686
1001	TCGA.EM.A3O7.01	THCA	THCA_tumor_TCGA	tumor	5.7658
1002	TCGA.ET.A2N5.01	THCA	THCA_tumor_TCGA	tumor	5.2828
1003	TCGA.FY.A40K.01	THCA	THCA_tumor_TCGA	tumor	5.6291
1004	TCGA.KS.A4I9.01	THCA	THCA_tumor_TCGA	tumor	5.8548
1005	TCGA.DJ.A3UM.01	THCA	THCA_tumor_TCGA	tumor	6.0354
1006	TCGA.DJ.A3UQ.01	THCA	THCA_tumor_TCGA	tumor	6.2534
1007	TCGA.E8.A414.01	THCA	THCA_tumor_TCGA	tumor	6.0864
1008	TCGA.EL.A3T0.01	THCA	THCA_tumor_TCGA	tumor	5.7217
1009	TCGA.EM.A3AL.01	THCA	THCA_tumor_TCGA	tumor	5.4413
1010	TCGA.ET.A4KQ.01	THCA	THCA_tumor_TCGA	tumor	5.7772
1011	TCGA.KS.A4IC.01	THCA	THCA_tumor_TCGA	tumor	5.9978
1012	TCGA.DE.A2OL.01	THCA	THCA_tumor_TCGA	tumor	5.3158
1013	TCGA.DJ.A2Q1.01	THCA	THCA_tumor_TCGA	tumor	5.738
1014	TCGA.DJ.A3V2.01	THCA	THCA_tumor_TCGA	tumor	5.9251
1015	TCGA.DJ.A3V7.01	THCA	THCA_tumor_TCGA	tumor	6.0631
1016	TCGA.EL.A3D5.01	THCA	THCA_tumor_TCGA	tumor	6.9653
1017	TCGA.ET.A3BO.01	THCA	THCA_tumor_TCGA	tumor	5.7032
1018	TCGA.FE.A232.01	THCA	THCA_tumor_TCGA	tumor	5.7887
1019	TCGA.DE.A4MC.01	THCA	THCA_tumor_TCGA	tumor	6.2722
1020	TCGA.DJ.A3UT.01	THCA	THCA_tumor_TCGA	tumor	5.511
1021	TCGA.EL.A4K2.01	THCA	THCA_tumor_TCGA	tumor	5.7536
1022	TCGA.EM.A3SU.01	THCA	THCA_tumor_TCGA	tumor	6.0466
1023	TCGA.ET.A3DP.01	THCA	THCA_tumor_TCGA	tumor	5.9055
1024	TCGA.ET.A3DQ.01	THCA	THCA_tumor_TCGA	tumor	5.5922
1025	TCGA.FK.A3S3.01	THCA	THCA_tumor_TCGA	tumor	5.6702
1026	TCGA.BJ.A2N9.01	THCA	THCA_tumor_TCGA	tumor	5.6862
1027	TCGA.DJ.A1QN.01	THCA	THCA_tumor_TCGA	tumor	5.4572
1028	TCGA.EL.A3ZH.01	THCA	THCA_tumor_TCGA	tumor	5.8597
1029	TCGA.EM.A3FN.01	THCA	THCA_tumor_TCGA	tumor	5.0466
1030	TCGA.EM.A3SZ.01	THCA	THCA_tumor_TCGA	tumor	6.0453
1031	TCGA.EM.A4FQ.01	THCA	THCA_tumor_TCGA	tumor	5.7154
1032	TCGA.ET.A3DR.01	THCA	THCA_tumor_TCGA	tumor	6.2839
1033	TCGA.IM.A41Y.01	THCA	THCA_tumor_TCGA	tumor	6.3939
1034	TCGA.CE.A481.01	THCA	THCA_tumor_TCGA	tumor	5.7463
1035	TCGA.EL.A3GX.01	THCA	THCA_tumor_TCGA	tumor	6.2089
1036	TCGA.EL.A3ZK.01	THCA	THCA_tumor_TCGA	tumor	5.2943
1037	TCGA.EL.A4JV.01	THCA	THCA_tumor_TCGA	tumor	5.4276
1038	TCGA.H2.A3RH.01	THCA	THCA_tumor_TCGA	tumor	5.706
1039	TCGA.KS.A4IB.01	THCA	THCA_tumor_TCGA	tumor	5.523
1040	TCGA.L6.A4EP.01	THCA	THCA_tumor_TCGA	tumor	5.9533
1041	TCGA.MK.A4N9.01	THCA	THCA_tumor_TCGA	tumor	6.2223
1042	TCGA.DJ.A2PS.01	THCA	THCA_tumor_TCGA	tumor	6.2221
1043	TCGA.EL.A3GY.01	THCA	THCA_tumor_TCGA	tumor	6.2555
1044	TCGA.EM.A2CQ.01	THCA	THCA_tumor_TCGA	tumor	5.8871
1045	TCGA.EM.A4FF.01	THCA	THCA_tumor_TCGA	tumor	5.8558
1046	TCGA.ET.A25J.01	THCA	THCA_tumor_TCGA	tumor	5.6005
1047	TCGA.H2.A422.01	THCA	THCA_tumor_TCGA	tumor	5.8256
1048	TCGA.BJ.A45J.01	THCA	THCA_tumor_TCGA	tumor	5.8535
1049	TCGA.DJ.A3VA.01	THCA	THCA_tumor_TCGA	tumor	6.3491
1050	TCGA.E8.A415.01	THCA	THCA_tumor_TCGA	tumor	6.1496
1051	TCGA.EM.A1CW.01	THCA	THCA_tumor_TCGA	tumor	5.7176
1052	TCGA.IM.A420.01	THCA	THCA_tumor_TCGA	tumor	5.6456
1053	TCGA.KS.A41L.01	THCA	THCA_tumor_TCGA	tumor	5.1563
1054	TCGA.BJ.A28R.01	THCA	THCA_tumor_TCGA	tumor	6.1148
1055	TCGA.DJ.A2Q6.01	THCA	THCA_tumor_TCGA	tumor	6.1717
1056	TCGA.DJ.A3UP.01	THCA	THCA_tumor_TCGA	tumor	5.6194
1057	TCGA.DJ.A4V2.01	THCA	THCA_tumor_TCGA	tumor	6.1641
1058	TCGA.E8.A413.01	THCA	THCA_tumor_TCGA	tumor	5.9987
1059	TCGA.E8.A417.01	THCA	THCA_tumor_TCGA	tumor	5.6693
1060	TCGA.EL.A3T1.01	THCA	THCA_tumor_TCGA	tumor	5.4313
1061	TCGA.EL.A4JW.01	THCA	THCA_tumor_TCGA	tumor	6.0002
1062	TCGA.CE.A484.01	THCA	THCA_tumor_TCGA	tumor	5.3016
1063	TCGA.DJ.A13T.01	THCA	THCA_tumor_TCGA	tumor	5.9327
1064	TCGA.DJ.A3US.01	THCA	THCA_tumor_TCGA	tumor	5.5699
1065	TCGA.EL.A3CZ.01	THCA	THCA_tumor_TCGA	tumor	5.7358
1066	TCGA.EL.A3GS.01	THCA	THCA_tumor_TCGA	tumor	6.3567
1067	TCGA.EL.A3GW.01	THCA	THCA_tumor_TCGA	tumor	6.1967
1068	TCGA.EM.A2OW.01	THCA	THCA_tumor_TCGA	tumor	5.3367
1069	TCGA.ET.A25I.01	THCA	THCA_tumor_TCGA	tumor	4.7302
1070	TCGA.FE.A3PC.01	THCA	THCA_tumor_TCGA	tumor	5.5528
1071	TCGA.IM.A41Z.01	THCA	THCA_tumor_TCGA	tumor	5.8706
1072	TCGA.KS.A41F.01	THCA	THCA_tumor_TCGA	tumor	3.1195
1073	TCGA.KS.A4I1.01	THCA	THCA_tumor_TCGA	tumor	5.6364
1074	TCGA.DE.A7U5.01	THCA	THCA_tumor_TCGA	tumor	6.1318
1075	TCGA.DJ.A4UR.01	THCA	THCA_tumor_TCGA	tumor	5.0291
1076	TCGA.DJ.A4V0.01	THCA	THCA_tumor_TCGA	tumor	5.4033
1077	TCGA.EL.A3H7.01	THCA	THCA_tumor_TCGA	tumor	5.9286
1078	TCGA.EL.A4KH.01	THCA	THCA_tumor_TCGA	tumor	5.1684
1079	TCGA.EM.A3AN.01	THCA	THCA_tumor_TCGA	tumor	6.1469
1080	TCGA.ET.A25K.01	THCA	THCA_tumor_TCGA	tumor	5.7848
1081	TCGA.FE.A238.01	THCA	THCA_tumor_TCGA	tumor	5.9688
1082	TCGA.DJ.A3UK.01	THCA	THCA_tumor_TCGA	tumor	5.8645
1083	TCGA.EL.A3H8.01	THCA	THCA_tumor_TCGA	tumor	6.2638
1084	TCGA.EL.A4KG.01	THCA	THCA_tumor_TCGA	tumor	6.1567
1085	TCGA.ET.A25O.01	THCA	THCA_tumor_TCGA	tumor	5.6262
1086	TCGA.ET.A39N.01	THCA	THCA_tumor_TCGA	tumor	6.1751
1087	TCGA.BJ.A28T.01	THCA	THCA_tumor_TCGA	tumor	5.1938
1088	TCGA.CE.A483.01	THCA	THCA_tumor_TCGA	tumor	5.9542
1089	TCGA.DE.A69J.01	THCA	THCA_tumor_TCGA	tumor	6.2124
1090	TCGA.DJ.A4UW.01	THCA	THCA_tumor_TCGA	tumor	5.9428
1091	TCGA.E3.A3E0.01	THCA	THCA_tumor_TCGA	tumor	6.151
1092	TCGA.E3.A3E2.01	THCA	THCA_tumor_TCGA	tumor	5.9674
1093	TCGA.EL.A3GZ.01	THCA	THCA_tumor_TCGA	tumor	6.0817
1094	TCGA.EL.A3T6.01	THCA	THCA_tumor_TCGA	tumor	6.3463
1095	TCGA.EL.A3ZL.01	THCA	THCA_tumor_TCGA	tumor	5.3723
1096	TCGA.ET.A2N3.01	THCA	THCA_tumor_TCGA	tumor	5.1244
1097	TCGA.ET.A3BP.01	THCA	THCA_tumor_TCGA	tumor	5.6798
1098	TCGA.FY.A3I4.01	THCA	THCA_tumor_TCGA	tumor	5.7592
1099	TCGA.H2.A421.01	THCA	THCA_tumor_TCGA	tumor	5.625
1100	TCGA.BJ.A0Z3.01	THCA	THCA_tumor_TCGA	tumor	5.7181
1101	TCGA.EL.A4K4.01	THCA	THCA_tumor_TCGA	tumor	6.1583
1102	TCGA.EM.A22L.01	THCA	THCA_tumor_TCGA	tumor	5.7415
1103	TCGA.EM.A3O8.01	THCA	THCA_tumor_TCGA	tumor	5.8365
1104	TCGA.EM.A3OB.01	THCA	THCA_tumor_TCGA	tumor	5.6941
1105	TCGA.EM.A4FK.01	THCA	THCA_tumor_TCGA	tumor	6.501
1106	TCGA.ET.A3BN.01	THCA	THCA_tumor_TCGA	tumor	6.3345
1107	TCGA.ET.A3DO.01	THCA	THCA_tumor_TCGA	tumor	6.0536
1108	TCGA.ET.A3DS.01	THCA	THCA_tumor_TCGA	tumor	5.8412
1109	TCGA.FE.A3PB.01	THCA	THCA_tumor_TCGA	tumor	5.8415
1110	TCGA.GE.A2C6.01	THCA	THCA_tumor_TCGA	tumor	5.8699
1111	TCGA.J8.A3O1.01	THCA	THCA_tumor_TCGA	tumor	6.2836
1112	TCGA.BJ.A28W.01	THCA	THCA_tumor_TCGA	tumor	4.717
1113	TCGA.BJ.A28X.01	THCA	THCA_tumor_TCGA	tumor	6.009
1114	TCGA.DJ.A3UY.01	THCA	THCA_tumor_TCGA	tumor	5.812
1115	TCGA.DJ.A3VD.01	THCA	THCA_tumor_TCGA	tumor	6.1679
1116	TCGA.DJ.A4UT.01	THCA	THCA_tumor_TCGA	tumor	5.8602
1117	TCGA.EM.A1CV.01	THCA	THCA_tumor_TCGA	tumor	6.0002
1118	TCGA.ET.A40P.01	THCA	THCA_tumor_TCGA	tumor	5.5632
1119	TCGA.IM.A3EB.01	THCA	THCA_tumor_TCGA	tumor	6.4238
1120	TCGA.EL.A3GO.01	THCA	THCA_tumor_TCGA	tumor	6.8107
1121	TCGA.EL.A3GR.01	THCA	THCA_tumor_TCGA	tumor	6.3567
1122	TCGA.EL.A4JX.01	THCA	THCA_tumor_TCGA	tumor	5.3632
1123	TCGA.EM.A3AP.01	THCA	THCA_tumor_TCGA	tumor	5.7401
1124	TCGA.FK.A3SE.01	THCA	THCA_tumor_TCGA	tumor	6.5294
1125	TCGA.J8.A3YE.01	THCA	THCA_tumor_TCGA	tumor	6.2974
1126	TCGA.BJ.A2N7.01	THCA	THCA_tumor_TCGA	tumor	5.6367
1127	TCGA.BJ.A2N8.01	THCA	THCA_tumor_TCGA	tumor	5.4957
1128	TCGA.CE.A13K.01	THCA	THCA_tumor_TCGA	tumor	5.5214
1129	TCGA.DE.A0Y2.01	THCA	THCA_tumor_TCGA	tumor	6.152
1130	TCGA.DO.A1K0.01	THCA	THCA_tumor_TCGA	tumor	5.9711
1131	TCGA.E8.A419.01	THCA	THCA_tumor_TCGA	tumor	5.9973
1132	TCGA.EM.A3FK.01	THCA	THCA_tumor_TCGA	tumor	6.9964
1133	TCGA.ET.A3BW.01	THCA	THCA_tumor_TCGA	tumor	6.1332
1134	TCGA.FE.A230.01	THCA	THCA_tumor_TCGA	tumor	5.0282
1135	TCGA.BJ.A2P4.01	THCA	THCA_tumor_TCGA	tumor	5.1388
1136	TCGA.H2.A3RI.01	THCA	THCA_tumor_TCGA	tumor	5.8263
1137	TCGA.CE.A27D.01	THCA	THCA_tumor_TCGA	tumor	5.6857
1138	TCGA.DJ.A13M.01	THCA	THCA_tumor_TCGA	tumor	5.5047
1139	TCGA.DJ.A3V8.01	THCA	THCA_tumor_TCGA	tumor	6.3751
1140	TCGA.EL.A3ZN.01	THCA	THCA_tumor_TCGA	tumor	5.8931
1141	TCGA.EM.A3SX.01	THCA	THCA_tumor_TCGA	tumor	5.433
1142	TCGA.ET.A25N.01	THCA	THCA_tumor_TCGA	tumor	6.2424
1143	TCGA.FK.A3SB.01	THCA	THCA_tumor_TCGA	tumor	5.8357
1144	TCGA.KS.A41J.01	THCA	THCA_tumor_TCGA	tumor	5.6628
1145	TCGA.CE.A482.01	THCA	THCA_tumor_TCGA	tumor	5.6244
1146	TCGA.ET.A39S.01	THCA	THCA_tumor_TCGA	tumor	5.6736
1147	TCGA.ET.A3BQ.01	THCA	THCA_tumor_TCGA	tumor	6.0101
1148	TCGA.FE.A23A.01	THCA	THCA_tumor_TCGA	tumor	5.4138
1149	TCGA.EM.A2CP.01	THCA	THCA_tumor_TCGA	tumor	6.2042
1150	TCGA.EM.A4G1.01	THCA	THCA_tumor_TCGA	tumor	5.6279
1151	TCGA.ET.A40T.01	THCA	THCA_tumor_TCGA	tumor	5.812
1152	TCGA.FE.A234.01	THCA	THCA_tumor_TCGA	tumor	6.477
1153	TCGA.FE.A235.01	THCA	THCA_tumor_TCGA	tumor	5.8543
1154	TCGA.E8.A433.01	THCA	THCA_tumor_TCGA	tumor	5.6534
1155	TCGA.EL.A3N2.01	THCA	THCA_tumor_TCGA	tumor	6.3787
1156	TCGA.EM.A3FJ.01	THCA	THCA_tumor_TCGA	tumor	6.1675
1157	TCGA.ET.A25P.01	THCA	THCA_tumor_TCGA	tumor	5.7586
1158	TCGA.ET.A39R.01	THCA	THCA_tumor_TCGA	tumor	5.7981
1159	TCGA.ET.A40R.01	THCA	THCA_tumor_TCGA	tumor	5.6329
1160	TCGA.DO.A1JZ.01	THCA	THCA_tumor_TCGA	tumor	5.9647
1161	TCGA.E8.A438.01	THCA	THCA_tumor_TCGA	tumor	4.9801
1162	TCGA.E8.A44M.01	THCA	THCA_tumor_TCGA	tumor	5.62
1163	TCGA.ET.A39J.01	THCA	THCA_tumor_TCGA	tumor	6.4598
1164	TCGA.ET.A3DT.01	THCA	THCA_tumor_TCGA	tumor	5.6725
1165	TCGA.EL.A3CX.01	THCA	THCA_tumor_TCGA	tumor	5.9623
1166	TCGA.EL.A3ZS.01	THCA	THCA_tumor_TCGA	tumor	6.1196
1167	TCGA.DJ.A13V.01	THCA	THCA_tumor_TCGA	tumor	6.0101
1168	TCGA.ET.A3DU.01	THCA	THCA_tumor_TCGA	tumor	5.3038
1169	TCGA.FK.A3SG.01	THCA	THCA_tumor_TCGA	tumor	5.863
1170	TCGA.FY.A3RA.01	THCA	THCA_tumor_TCGA	tumor	6.4497
1171	TCGA.DJ.A1QD.01	THCA	THCA_tumor_TCGA	tumor	5.9563
1172	TCGA.EM.A2CT.01	THCA	THCA_tumor_TCGA	tumor	6.1759
1173	TCGA.ET.A39L.01	THCA	THCA_tumor_TCGA	tumor	5.936
1174	TCGA.MK.A4N7.01	THCA	THCA_tumor_TCGA	tumor	6.377
1175	TCGA.DJ.A13S.01	THCA	THCA_tumor_TCGA	tumor	5.0505
1176	TCGA.EL.A3H3.01	THCA	THCA_tumor_TCGA	tumor	5.8392
1177	TCGA.EM.A3FQ.01	THCA	THCA_tumor_TCGA	tumor	6.1813
1178	TCGA.FE.A237.01	THCA	THCA_tumor_TCGA	tumor	6.0059
1179	TCGA.DJ.A3UV.01	THCA	THCA_tumor_TCGA	tumor	5.8082
1180	TCGA.E8.A2JQ.01	THCA	THCA_tumor_TCGA	tumor	5.6416
1181	TCGA.FE.A233.01	THCA	THCA_tumor_TCGA	tumor	5.9688
1182	TCGA.FE.A3PD.01	THCA	THCA_tumor_TCGA	tumor	5.9201
1183	TCGA.DJ.A4UP.01	THCA	THCA_tumor_TCGA	tumor	5.5072
1184	TCGA.XM.A8RI.01	THYM	THYM_tumor_TCGA	tumor	5.5644
1185	TCGA.XU.A92Z.01	THYM	THYM_tumor_TCGA	tumor	6.1014
1186	TCGA.XM.AAZ2.01	THYM	THYM_tumor_TCGA	tumor	5.0811
1187	TCGA.ZB.A96H.01	THYM	THYM_tumor_TCGA	tumor	4.958
1188	TCGA.ZB.A96P.01	THYM	THYM_tumor_TCGA	tumor	5.6969
1189	TCGA.3Q.A9WF.01	THYM	THYM_tumor_TCGA	tumor	5.5015
1190	TCGA.ZB.A964.01	THYM	THYM_tumor_TCGA	tumor	5.1408
1191	TCGA.YT.A95H.01	THYM	THYM_tumor_TCGA	tumor	5.1615
1192	TCGA.ZB.A961.01	THYM	THYM_tumor_TCGA	tumor	4.7971
1193	TCGA.ZB.A96K.01	THYM	THYM_tumor_TCGA	tumor	5.0023
1194	TCGA.4V.A9QI.01	THYM	THYM_tumor_TCGA	tumor	5.0751
1195	TCGA.X7.A8DJ.01	THYM	THYM_tumor_TCGA	tumor	5.5305
1196	TCGA.5V.A9RR.01	THYM	THYM_tumor_TCGA	tumor	3.8064
1197	TCGA.XH.A853.01	THYM	THYM_tumor_TCGA	tumor	5.3002
1198	TCGA.XM.A8RC.01	THYM	THYM_tumor_TCGA	tumor	5.4709
1199	TCGA.XM.A8RG.01	THYM	THYM_tumor_TCGA	tumor	4.8856
1200	TCGA.XU.A92U.01	THYM	THYM_tumor_TCGA	tumor	5.5638
1201	TCGA.3G.AB0Q.01	THYM	THYM_tumor_TCGA	tumor	5.3961
1202	TCGA.4V.A9QJ.01	THYM	THYM_tumor_TCGA	tumor	5.1692
1203	TCGA.XM.AAZ3.01	THYM	THYM_tumor_TCGA	tumor	4.9828
1204	TCGA.ZB.A962.01	THYM	THYM_tumor_TCGA	tumor	4.66
1205	TCGA.3S.A8YW.01	THYM	THYM_tumor_TCGA	tumor	4.1891
1206	TCGA.XU.A92O.01	THYM	THYM_tumor_TCGA	tumor	4.8739
1207	TCGA.XU.AAXZ.01	THYM	THYM_tumor_TCGA	tumor	-0.3566
1208	TCGA.ZC.AAA7.01	THYM	THYM_tumor_TCGA	tumor	4.8881
1209	TCGA.4V.A9QW.01	THYM	THYM_tumor_TCGA	tumor	3.1261
1210	TCGA.5U.AB0E.01	THYM	THYM_tumor_TCGA	tumor	3.9012
1211	TCGA.XU.A92W.01	THYM	THYM_tumor_TCGA	tumor	5.4179
1212	TCGA.ZL.A9V6.01	THYM	THYM_tumor_TCGA	tumor	5.2969
1213	TCGA.ZB.A96E.01	THYM	THYM_tumor_TCGA	tumor	5.2514
1214	TCGA.ZB.A96G.01	THYM	THYM_tumor_TCGA	tumor	4.8924
1215	TCGA.5K.AAAP.01	THYM	THYM_tumor_TCGA	tumor	5.0444
1216	TCGA.X7.A8D8.01	THYM	THYM_tumor_TCGA	tumor	5.2354
1217	TCGA.ZB.A96A.01	THYM	THYM_tumor_TCGA	tumor	5.1555
1218	TCGA.4X.A9FA.01	THYM	THYM_tumor_TCGA	tumor	4.7704
1219	TCGA.YT.A95E.01	THYM	THYM_tumor_TCGA	tumor	5.4456
1220	TCGA.ZC.AAAH.01	THYM	THYM_tumor_TCGA	tumor	3.8471
1221	TCGA.X7.A8M1.01	THYM	THYM_tumor_TCGA	tumor	5.5348
1222	TCGA.ZB.A96B.01	THYM	THYM_tumor_TCGA	tumor	5.1997
1223	TCGA.XU.A92Q.01	THYM	THYM_tumor_TCGA	tumor	4.9041
1224	TCGA.ZB.A96Q.01	THYM	THYM_tumor_TCGA	tumor	5.6153
1225	TCGA.3G.AB0O.01	THYM	THYM_tumor_TCGA	tumor	5.2616
1226	TCGA.X7.A8DG.01	THYM	THYM_tumor_TCGA	tumor	4.9928
1227	TCGA.ZB.A963.01	THYM	THYM_tumor_TCGA	tumor	5.6988
1228	TCGA.3G.AB0T.01	THYM	THYM_tumor_TCGA	tumor	4.2389
1229	TCGA.X7.A8M8.01	THYM	THYM_tumor_TCGA	tumor	5.3363
1230	TCGA.4X.A9FB.01	THYM	THYM_tumor_TCGA	tumor	5.5031
1231	TCGA.XM.A8RL.01	THYM	THYM_tumor_TCGA	tumor	5.4944
1232	TCGA.ZB.A96V.01	THYM	THYM_tumor_TCGA	tumor	5.2899
1233	TCGA.X7.A8M6.01	THYM	THYM_tumor_TCGA	tumor	2.6828
1234	TCGA.XU.A930.01	THYM	THYM_tumor_TCGA	tumor	5.0993
1235	TCGA.XU.AAXY.01	THYM	THYM_tumor_TCGA	tumor	4.1571
1236	TCGA.XM.AAZ1.01	THYM	THYM_tumor_TCGA	tumor	4.9279
1237	TCGA.X7.A8M4.01	THYM	THYM_tumor_TCGA	tumor	5.2075
1238	TCGA.X7.A8DF.01	THYM	THYM_tumor_TCGA	tumor	5.0251
1239	TCGA.4V.A9QM.01	THYM	THYM_tumor_TCGA	tumor	5.2404
1240	TCGA.ZB.A96F.01	THYM	THYM_tumor_TCGA	tumor	4.5479
1241	TCGA.ZC.AAAA.01	THYM	THYM_tumor_TCGA	tumor	4.9631
1242	TCGA.ZB.A96R.01	THYM	THYM_tumor_TCGA	tumor	4.9887
1243	TCGA.XU.A932.01	THYM	THYM_tumor_TCGA	tumor	4.812
1244	TCGA.X7.A8M7.01	THYM	THYM_tumor_TCGA	tumor	3.8401
1245	TCGA.XU.A92X.01	THYM	THYM_tumor_TCGA	tumor	4.1899
1246	TCGA.XM.A8RF.01	THYM	THYM_tumor_TCGA	tumor	5.5078
1247	TCGA.XU.A92T.01	THYM	THYM_tumor_TCGA	tumor	5.2544
1248	TCGA.4V.A9QT.01	THYM	THYM_tumor_TCGA	tumor	5.3664
1249	TCGA.ZB.A966.01	THYM	THYM_tumor_TCGA	tumor	5.2384
1250	TCGA.4V.A9QX.01	THYM	THYM_tumor_TCGA	tumor	5.4935
1251	TCGA.ZB.A96C.01	THYM	THYM_tumor_TCGA	tumor	5.3593
1252	TCGA.3G.AB19.01	THYM	THYM_tumor_TCGA	tumor	4.6218
1253	TCGA.4V.A9QU.01	THYM	THYM_tumor_TCGA	tumor	5.4624
1254	TCGA.ZB.A965.01	THYM	THYM_tumor_TCGA	tumor	4.4483
1255	TCGA.ZC.AAAF.01	THYM	THYM_tumor_TCGA	tumor	4.9951
1256	TCGA.ZT.A8OM.01	THYM	THYM_tumor_TCGA	tumor	2.2842
1257	TCGA.XU.A92V.01	THYM	THYM_tumor_TCGA	tumor	5.331
1258	TCGA.ZB.A969.01	THYM	THYM_tumor_TCGA	tumor	5.2616
1259	TCGA.5U.AB0D.01	THYM	THYM_tumor_TCGA	tumor	1.8078
1260	TCGA.X7.A8DB.01	THYM	THYM_tumor_TCGA	tumor	5.2869
1261	TCGA.XM.A8R9.01	THYM	THYM_tumor_TCGA	tumor	5.2005
1262	TCGA.XU.A92Y.01	THYM	THYM_tumor_TCGA	tumor	5.2998
1263	TCGA.ZB.A96I.01	THYM	THYM_tumor_TCGA	tumor	5.1069
1264	TCGA.ZB.A96L.01	THYM	THYM_tumor_TCGA	tumor	5.4125
1265	TCGA.XM.A8RD.01	THYM	THYM_tumor_TCGA	tumor	4.8846
1266	TCGA.XM.A8RB.01	THYM	THYM_tumor_TCGA	tumor	5.2411
1267	TCGA.XM.A8R8.01	THYM	THYM_tumor_TCGA	tumor	5.0095
1268	TCGA.X7.A8M5.01	THYM	THYM_tumor_TCGA	tumor	3.9261
1269	TCGA.XU.A936.01	THYM	THYM_tumor_TCGA	tumor	4.3148
1270	TCGA.X7.A8M3.01	THYM	THYM_tumor_TCGA	tumor	5.9892
1271	TCGA.XU.AAY0.01	THYM	THYM_tumor_TCGA	tumor	4.2064
1272	TCGA.X7.A8M0.01	THYM	THYM_tumor_TCGA	tumor	5.1966
1273	TCGA.XU.A931.01	THYM	THYM_tumor_TCGA	tumor	4.7258
1274	TCGA.YT.A95G.01	THYM	THYM_tumor_TCGA	tumor	5.3417
1275	TCGA.XM.A8RH.01	THYM	THYM_tumor_TCGA	tumor	5.4539
1276	TCGA.4V.A9QL.01	THYM	THYM_tumor_TCGA	tumor	4.9874
1277	TCGA.5U.AB0F.01	THYM	THYM_tumor_TCGA	tumor	2.5263
1278	TCGA.4X.A9F9.01	THYM	THYM_tumor_TCGA	tumor	4.0322
1279	TCGA.ZB.A96M.01	THYM	THYM_tumor_TCGA	tumor	5.5107
1280	TCGA.3S.AAYX.01	THYM	THYM_tumor_TCGA	tumor	5.2765
1281	TCGA.YT.A95F.01	THYM	THYM_tumor_TCGA	tumor	5.5072
1282	TCGA.X7.A8DD.01	THYM	THYM_tumor_TCGA	tumor	3.9022
1283	TCGA.XM.A8RE.01	THYM	THYM_tumor_TCGA	tumor	5.1223
1284	TCGA.ZB.A96O.01	THYM	THYM_tumor_TCGA	tumor	4.9514
1285	TCGA.4V.A9QS.01	THYM	THYM_tumor_TCGA	tumor	5.0985
1286	TCGA.5G.A9ZZ.01	THYM	THYM_tumor_TCGA	tumor	4.8125
1287	TCGA.XU.A933.01	THYM	THYM_tumor_TCGA	tumor	4.7656
1288	TCGA.ZB.A96D.01	THYM	THYM_tumor_TCGA	tumor	5.4357
1289	TCGA.4V.A9QR.01	THYM	THYM_tumor_TCGA	tumor	4.2669
1290	TCGA.XU.AAY1.01	THYM	THYM_tumor_TCGA	tumor	4.6826
1291	TCGA.4X.A9FC.01	THYM	THYM_tumor_TCGA	tumor	5.4077
1292	TCGA.YT.A95D.01	THYM	THYM_tumor_TCGA	tumor	5.302
1293	TCGA.X7.A8D6.01	THYM	THYM_tumor_TCGA	tumor	5.7597
1294	TCGA.X7.A8D7.01	THYM	THYM_tumor_TCGA	tumor	5.2736
1295	TCGA.XU.AAXV.01	THYM	THYM_tumor_TCGA	tumor	4.9704
1296	TCGA.XU.AAXX.01	THYM	THYM_tumor_TCGA	tumor	5.2917
1297	TCGA.4X.A9FD.01	THYM	THYM_tumor_TCGA	tumor	4.9528
1298	TCGA.4V.A9QN.01	THYM	THYM_tumor_TCGA	tumor	5.3906
1299	TCGA.XU.AAXW.01	THYM	THYM_tumor_TCGA	tumor	5.3667
1300	TCGA.X7.A8DE.01	THYM	THYM_tumor_TCGA	tumor	5.17
1301	TCGA.3T.AA9L.01	THYM	THYM_tumor_TCGA	tumor	5.6156
1302	TCGA.X7.A8D9.01	THYM	THYM_tumor_TCGA	tumor	5.2502
1303	TCGA.XY.A8S2.01	TGCT	TGCT_tumor_TCGA	tumor	4.9482
1304	TCGA.YU.A94I.01	TGCT	TGCT_tumor_TCGA	tumor	5.0653
1305	TCGA.2G.AAG3.01	TGCT	TGCT_tumor_TCGA	tumor	5.0786
1306	TCGA.XE.AANV.01	TGCT	TGCT_tumor_TCGA	tumor	4.6759
1307	TCGA.2G.AAGM.01	TGCT	TGCT_tumor_TCGA	tumor	5.4108
1308	TCGA.XE.AAOF.01	TGCT	TGCT_tumor_TCGA	tumor	5.178
1309	TCGA.ZM.AA0H.01	TGCT	TGCT_tumor_TCGA	tumor	4.7772
1310	TCGA.2X.A9D5.01	TGCT	TGCT_tumor_TCGA	tumor	4.5976
1311	TCGA.2G.AAHA.01	TGCT	TGCT_tumor_TCGA	tumor	5.0405
1312	TCGA.XE.AAO6.01	TGCT	TGCT_tumor_TCGA	tumor	4.6525
1313	TCGA.2G.AAH8.01	TGCT	TGCT_tumor_TCGA	tumor	5.2936
1314	TCGA.YU.A90W.01	TGCT	TGCT_tumor_TCGA	tumor	4.8415
1315	TCGA.ZM.AA06.01	TGCT	TGCT_tumor_TCGA	tumor	3.5449
1316	TCGA.2G.AALP.01	TGCT	TGCT_tumor_TCGA	tumor	5.093
1317	TCGA.2X.A9D6.01	TGCT	TGCT_tumor_TCGA	tumor	4.6871
1318	TCGA.2G.AAFI.01	TGCT	TGCT_tumor_TCGA	tumor	5.7052
1319	TCGA.2G.AAGN.01	TGCT	TGCT_tumor_TCGA	tumor	5.3899
1320	TCGA.2G.AAGO.01	TGCT	TGCT_tumor_TCGA	tumor	5.6781
1321	TCGA.XE.AAO4.01	TGCT	TGCT_tumor_TCGA	tumor	5.1244
1322	TCGA.2G.AAGS.01	TGCT	TGCT_tumor_TCGA	tumor	6.2911
1323	TCGA.VF.A8AE.01	TGCT	TGCT_tumor_TCGA	tumor	4.9589
1324	TCGA.XE.AANJ.01	TGCT	TGCT_tumor_TCGA	tumor	5.0335
1325	TCGA.XE.AAOD.01	TGCT	TGCT_tumor_TCGA	tumor	4.9055
1326	TCGA.ZM.AA0E.01	TGCT	TGCT_tumor_TCGA	tumor	4.6611
1327	TCGA.2G.AAEX.01	TGCT	TGCT_tumor_TCGA	tumor	4.7022
1328	TCGA.2G.AAFH.01	TGCT	TGCT_tumor_TCGA	tumor	4.8202
1329	TCGA.2G.AAGA.01	TGCT	TGCT_tumor_TCGA	tumor	5.306
1330	TCGA.2G.AAGW.01	TGCT	TGCT_tumor_TCGA	tumor	5.0059
1331	TCGA.SB.A76C.01	TGCT	TGCT_tumor_TCGA	tumor	4.9313
1332	TCGA.WZ.A8D5.01	TGCT	TGCT_tumor_TCGA	tumor	4.8289
1333	TCGA.XE.AAOL.01	TGCT	TGCT_tumor_TCGA	tumor	5.2832
1334	TCGA.2G.AAFE.01	TGCT	TGCT_tumor_TCGA	tumor	5.0436
1335	TCGA.S6.A8JW.01	TGCT	TGCT_tumor_TCGA	tumor	5.0985
1336	TCGA.XE.AANI.01	TGCT	TGCT_tumor_TCGA	tumor	5.5589
1337	TCGA.XY.A9T9.01	TGCT	TGCT_tumor_TCGA	tumor	5.0184
1338	TCGA.2G.AAG5.01	TGCT	TGCT_tumor_TCGA	tumor	5.8027
1339	TCGA.VF.A8AD.01	TGCT	TGCT_tumor_TCGA	tumor	5.2706
1340	TCGA.ZM.AA05.01	TGCT	TGCT_tumor_TCGA	tumor	3.7464
1341	TCGA.2G.AAFL.01	TGCT	TGCT_tumor_TCGA	tumor	5.4426
1342	TCGA.XE.A9SE.01	TGCT	TGCT_tumor_TCGA	tumor	5.2381
1343	TCGA.XY.A89B.01	TGCT	TGCT_tumor_TCGA	tumor	5.0739
1344	TCGA.ZM.AA0F.01	TGCT	TGCT_tumor_TCGA	tumor	4.7893
1345	TCGA.2G.AAH4.01	TGCT	TGCT_tumor_TCGA	tumor	5.3961
1346	TCGA.4K.AA1G.01	TGCT	TGCT_tumor_TCGA	tumor	4.7976
1347	TCGA.YU.A912.01	TGCT	TGCT_tumor_TCGA	tumor	4.851
1348	TCGA.ZM.AA0D.01	TGCT	TGCT_tumor_TCGA	tumor	4.9117
1349	TCGA.2G.AAF8.01	TGCT	TGCT_tumor_TCGA	tumor	4.5614
1350	TCGA.2G.AAFO.01	TGCT	TGCT_tumor_TCGA	tumor	5.5901
1351	TCGA.2G.AAG7.01	TGCT	TGCT_tumor_TCGA	tumor	5.7621
1352	TCGA.2G.AAGI.01	TGCT	TGCT_tumor_TCGA	tumor	5.4347
1353	TCGA.2G.AAGP.01	TGCT	TGCT_tumor_TCGA	tumor	5.3751
1354	TCGA.2G.AAHC.01	TGCT	TGCT_tumor_TCGA	tumor	5.1056
1355	TCGA.X3.A8G4.01	TGCT	TGCT_tumor_TCGA	tumor	5.2806
1356	TCGA.XE.AAO3.01	TGCT	TGCT_tumor_TCGA	tumor	4.9942
1357	TCGA.2G.AAFZ.01	TGCT	TGCT_tumor_TCGA	tumor	5.879
1358	TCGA.2G.AAHN.01	TGCT	TGCT_tumor_TCGA	tumor	4.7033
1359	TCGA.2G.AAHT.01	TGCT	TGCT_tumor_TCGA	tumor	4.9505
1360	TCGA.2G.AAL7.01	TGCT	TGCT_tumor_TCGA	tumor	5.2153
1361	TCGA.ZM.AA0B.01	TGCT	TGCT_tumor_TCGA	tumor	4.573
1362	TCGA.2G.AAEW.01	TGCT	TGCT_tumor_TCGA	tumor	5.3951
1363	TCGA.2G.AAFM.01	TGCT	TGCT_tumor_TCGA	tumor	4.9364
1364	TCGA.2G.AAFV.01	TGCT	TGCT_tumor_TCGA	tumor	5.2902
1365	TCGA.2G.AAHP.01	TGCT	TGCT_tumor_TCGA	tumor	4.8535
1366	TCGA.2G.AAL5.01	TGCT	TGCT_tumor_TCGA	tumor	5.4393
1367	TCGA.4K.AAAL.01	TGCT	TGCT_tumor_TCGA	tumor	5.3194
1368	TCGA.VF.A8A9.01	TGCT	TGCT_tumor_TCGA	tumor	5.0623
1369	TCGA.VF.A8AB.01	TGCT	TGCT_tumor_TCGA	tumor	5.3031
1370	TCGA.XE.AAOC.01	TGCT	TGCT_tumor_TCGA	tumor	5.6896
1371	TCGA.2G.AAF4.01	TGCT	TGCT_tumor_TCGA	tumor	4.7263
1372	TCGA.2G.AAFG.01	TGCT	TGCT_tumor_TCGA	tumor	5.1165
1373	TCGA.2G.AAGT.01	TGCT	TGCT_tumor_TCGA	tumor	5.2862
1374	TCGA.2G.AAH0.01	TGCT	TGCT_tumor_TCGA	tumor	5.2862
1375	TCGA.SN.A84W.01	TGCT	TGCT_tumor_TCGA	tumor	5.6837
1376	TCGA.SO.A8JP.01	TGCT	TGCT_tumor_TCGA	tumor	4.867
1377	TCGA.VF.A8AC.01	TGCT	TGCT_tumor_TCGA	tumor	5.2184
1378	TCGA.XE.A8H5.01	TGCT	TGCT_tumor_TCGA	tumor	5.4735
1379	TCGA.YU.AA61.01	TGCT	TGCT_tumor_TCGA	tumor	5.6378
1380	TCGA.2G.AAF1.01	TGCT	TGCT_tumor_TCGA	tumor	5.3747
1381	TCGA.2G.AAF6.01	TGCT	TGCT_tumor_TCGA	tumor	4.6502
1382	TCGA.2G.AAGC.01	TGCT	TGCT_tumor_TCGA	tumor	5.6197
1383	TCGA.2G.AAGF.01	TGCT	TGCT_tumor_TCGA	tumor	5.1219
1384	TCGA.2G.AAGJ.01	TGCT	TGCT_tumor_TCGA	tumor	5.4654
1385	TCGA.2G.AAGY.01	TGCT	TGCT_tumor_TCGA	tumor	5.554
1386	TCGA.WZ.A7V4.01	TGCT	TGCT_tumor_TCGA	tumor	5.0131
1387	TCGA.YU.A94D.01	TGCT	TGCT_tumor_TCGA	tumor	5.5113
1388	TCGA.2G.AAGZ.01	TGCT	TGCT_tumor_TCGA	tumor	4.8973
1389	TCGA.S6.A8JX.01	TGCT	TGCT_tumor_TCGA	tumor	4.4176
1390	TCGA.S6.A8JY.01	TGCT	TGCT_tumor_TCGA	tumor	4.9397
1391	TCGA.WZ.A7V5.01	TGCT	TGCT_tumor_TCGA	tumor	4.7334
1392	TCGA.XE.AAOB.01	TGCT	TGCT_tumor_TCGA	tumor	4.9308
1393	TCGA.YU.AA4L.01	TGCT	TGCT_tumor_TCGA	tumor	5.5466
1394	TCGA.2G.AAFN.01	TGCT	TGCT_tumor_TCGA	tumor	4.9964
1395	TCGA.2G.AAHL.01	TGCT	TGCT_tumor_TCGA	tumor	4.3779
1396	TCGA.2G.AAKL.01	TGCT	TGCT_tumor_TCGA	tumor	5.3775
1397	TCGA.4K.AA1H.01	TGCT	TGCT_tumor_TCGA	tumor	5.7358
1398	TCGA.4K.AA1I.01	TGCT	TGCT_tumor_TCGA	tumor	4.9472
1399	TCGA.SN.A6IS.01	TGCT	TGCT_tumor_TCGA	tumor	4.843
1400	TCGA.W4.A7U2.01	TGCT	TGCT_tumor_TCGA	tumor	4.854
1401	TCGA.W4.A7U3.01	TGCT	TGCT_tumor_TCGA	tumor	5.5961
1402	TCGA.YU.A90S.01	TGCT	TGCT_tumor_TCGA	tumor	5.2548
1403	TCGA.2G.AAG9.01	TGCT	TGCT_tumor_TCGA	tumor	5.3078
1404	TCGA.2G.AAHG.01	TGCT	TGCT_tumor_TCGA	tumor	4.8699
1405	TCGA.YU.A90P.01	TGCT	TGCT_tumor_TCGA	tumor	5.1514
1406	TCGA.2G.AAFY.01	TGCT	TGCT_tumor_TCGA	tumor	5.24
1407	TCGA.2G.AAG6.01	TGCT	TGCT_tumor_TCGA	tumor	5.5853
1408	TCGA.XE.A8H1.01	TGCT	TGCT_tumor_TCGA	tumor	5.2072
1409	TCGA.XE.AAOJ.01	TGCT	TGCT_tumor_TCGA	tumor	5.9411
1410	TCGA.XY.A8S3.01	TGCT	TGCT_tumor_TCGA	tumor	5.2961
1411	TCGA.2G.AAFJ.01	TGCT	TGCT_tumor_TCGA	tumor	6.0018
1412	TCGA.2G.AAG0.01	TGCT	TGCT_tumor_TCGA	tumor	5.4745
1413	TCGA.2G.AAGV.01	TGCT	TGCT_tumor_TCGA	tumor	5.8148
1414	TCGA.W4.A7U4.01	TGCT	TGCT_tumor_TCGA	tumor	5.4732
1415	TCGA.XE.A8H4.01	TGCT	TGCT_tumor_TCGA	tumor	4.8017
1416	TCGA.XE.AANR.01	TGCT	TGCT_tumor_TCGA	tumor	5.1136
1417	TCGA.YU.A90Y.01	TGCT	TGCT_tumor_TCGA	tumor	5.2457
1418	TCGA.2G.AAGX.01	TGCT	TGCT_tumor_TCGA	tumor	6.0157
1419	TCGA.2G.AAKG.01	TGCT	TGCT_tumor_TCGA	tumor	5.2597
1420	TCGA.SB.A6J6.01	TGCT	TGCT_tumor_TCGA	tumor	4.7394
1421	TCGA.2G.AAG8.01	TGCT	TGCT_tumor_TCGA	tumor	5.2917
1422	TCGA.2G.AAGE.01	TGCT	TGCT_tumor_TCGA	tumor	5.2958
1423	TCGA.SN.A84X.01	TGCT	TGCT_tumor_TCGA	tumor	5.5729
1424	TCGA.YU.A90Q.01	TGCT	TGCT_tumor_TCGA	tumor	4.8405
1425	TCGA.2G.AAGG.01	TGCT	TGCT_tumor_TCGA	tumor	5.6969
1426	TCGA.2G.AAGK.01	TGCT	TGCT_tumor_TCGA	tumor	5.4219
1427	TCGA.2G.AAH2.01	TGCT	TGCT_tumor_TCGA	tumor	5.7629
1428	TCGA.2G.AAH3.01	TGCT	TGCT_tumor_TCGA	tumor	4.9364
1429	TCGA.WZ.A7V3.01	TGCT	TGCT_tumor_TCGA	tumor	4.853
1430	TCGA.2G.AAKH.01	TGCT	TGCT_tumor_TCGA	tumor	5.4826
1431	TCGA.2G.AAKD.01	TGCT	TGCT_tumor_TCGA	tumor	5.4712
1432	TCGA.SN.A84Y.01	TGCT	TGCT_tumor_TCGA	tumor	5.8238
1433	TCGA.VF.A8A8.01	TGCT	TGCT_tumor_TCGA	tumor	5.3302
1434	TCGA.2G.AAKM.01	TGCT	TGCT_tumor_TCGA	tumor	5.6352
1435	TCGA.2G.AAKO.01	TGCT	TGCT_tumor_TCGA	tumor	5.4532
1436	TCGA.2G.AALF.01	TGCT	TGCT_tumor_TCGA	tumor	4.1571
1437	TCGA.2G.AALG.01	TGCT	TGCT_tumor_TCGA	tumor	5.153
1438	TCGA.2G.AALN.01	TGCT	TGCT_tumor_TCGA	tumor	5.698
1439	TCGA.2G.AALO.01	TGCT	TGCT_tumor_TCGA	tumor	5.8878
1440	TCGA.2G.AALQ.01	TGCT	TGCT_tumor_TCGA	tumor	5.0383
1441	TCGA.2G.AALR.01	TGCT	TGCT_tumor_TCGA	tumor	5.843
1442	TCGA.2G.AALS.01	TGCT	TGCT_tumor_TCGA	tumor	4.9275
1443	TCGA.2G.AALT.01	TGCT	TGCT_tumor_TCGA	tumor	5.6136
1444	TCGA.2G.AALW.01	TGCT	TGCT_tumor_TCGA	tumor	5.8027
1445	TCGA.2G.AALX.01	TGCT	TGCT_tumor_TCGA	tumor	6.0424
1446	TCGA.2G.AALY.01	TGCT	TGCT_tumor_TCGA	tumor	5.3434
1447	TCGA.2G.AALZ.01	TGCT	TGCT_tumor_TCGA	tumor	6.1502
1448	TCGA.2G.AAM2.01	TGCT	TGCT_tumor_TCGA	tumor	5.4407
1449	TCGA.2G.AAM3.01	TGCT	TGCT_tumor_TCGA	tumor	5.4941
1450	TCGA.2G.AAM4.01	TGCT	TGCT_tumor_TCGA	tumor	4.6514
1451	TCGA.CD.5804.01	STAD	STAD_tumor_TCGA	tumor	4.8555
1452	TCGA.CG.4306.01	STAD	STAD_tumor_TCGA	tumor	6.5655
1453	TCGA.F1.6177.01	STAD	STAD_tumor_TCGA	tumor	5.9336
1454	TCGA.VQ.A923.01	STAD	STAD_tumor_TCGA	tumor	4.8435
1455	TCGA.BR.4366.01	STAD	STAD_tumor_TCGA	tumor	5.4922
1456	TCGA.CG.5716.01	STAD	STAD_tumor_TCGA	tumor	4.6508
1457	TCGA.CG.4442.01	STAD	STAD_tumor_TCGA	tumor	6.7063
1458	TCGA.CG.4304.01	STAD	STAD_tumor_TCGA	tumor	4.836
1459	TCGA.IN.A6RL.01	STAD	STAD_tumor_TCGA	tumor	5.3284
1460	TCGA.IN.A6RR.01	STAD	STAD_tumor_TCGA	tumor	5.2758
1461	TCGA.CG.4437.01	STAD	STAD_tumor_TCGA	tumor	5.7148
1462	TCGA.CG.4441.01	STAD	STAD_tumor_TCGA	tumor	5.4973
1463	TCGA.CG.5723.01	STAD	STAD_tumor_TCGA	tumor	6.0083
1464	TCGA.CD.5798.01	STAD	STAD_tumor_TCGA	tumor	5.6133
1465	TCGA.RD.A7C1.01	STAD	STAD_tumor_TCGA	tumor	5.9416
1466	TCGA.BR.7703.01	STAD	STAD_tumor_TCGA	tumor	5.9182
1467	TCGA.CG.4449.01	STAD	STAD_tumor_TCGA	tumor	5.6585
1468	TCGA.VQ.A927.01	STAD	STAD_tumor_TCGA	tumor	5.3445
1469	TCGA.BR.4256.01	STAD	STAD_tumor_TCGA	tumor	6.7376
1470	TCGA.D7.5578.01	STAD	STAD_tumor_TCGA	tumor	5.0453
1471	TCGA.IN.8462.01	STAD	STAD_tumor_TCGA	tumor	5.0157
1472	TCGA.BR.8591.01	STAD	STAD_tumor_TCGA	tumor	5.5696
1473	TCGA.F1.6874.01	STAD	STAD_tumor_TCGA	tumor	5.588
1474	TCGA.F1.6875.01	STAD	STAD_tumor_TCGA	tumor	4.5205
1475	TCGA.FP.8099.01	STAD	STAD_tumor_TCGA	tumor	5.0237
1476	TCGA.VQ.A8E3.01	STAD	STAD_tumor_TCGA	tumor	5.2188
1477	TCGA.BR.4367.01	STAD	STAD_tumor_TCGA	tumor	6.1651
1478	TCGA.KB.A93J.01	STAD	STAD_tumor_TCGA	tumor	5.9621
1479	TCGA.MX.A5UG.01	STAD	STAD_tumor_TCGA	tumor	5.3053
1480	TCGA.RD.A8N5.01	STAD	STAD_tumor_TCGA	tumor	5.4233
1481	TCGA.VQ.A8PE.01	STAD	STAD_tumor_TCGA	tumor	5.288
1482	TCGA.VQ.A91U.01	STAD	STAD_tumor_TCGA	tumor	5.2799
1483	TCGA.BR.A4CS.01	STAD	STAD_tumor_TCGA	tumor	4.281
1484	TCGA.D7.6822.01	STAD	STAD_tumor_TCGA	tumor	5.166
1485	TCGA.FP.7735.01	STAD	STAD_tumor_TCGA	tumor	4.9036
1486	TCGA.FP.7916.01	STAD	STAD_tumor_TCGA	tumor	5.138
1487	TCGA.FP.7998.01	STAD	STAD_tumor_TCGA	tumor	5.0743
1488	TCGA.FP.A9TM.01	STAD	STAD_tumor_TCGA	tumor	5.3629
1489	TCGA.HU.A4H8.01	STAD	STAD_tumor_TCGA	tumor	5.4932
1490	TCGA.BR.8678.01	STAD	STAD_tumor_TCGA	tumor	5.2419
1491	TCGA.CD.A4MG.01	STAD	STAD_tumor_TCGA	tumor	4.6242
1492	TCGA.CG.4444.01	STAD	STAD_tumor_TCGA	tumor	6.4036
1493	TCGA.CG.4475.01	STAD	STAD_tumor_TCGA	tumor	6.9753
1494	TCGA.HU.8249.01	STAD	STAD_tumor_TCGA	tumor	5.3045
1495	TCGA.IN.A6RS.01	STAD	STAD_tumor_TCGA	tumor	5.3223
1496	TCGA.VQ.A8PF.01	STAD	STAD_tumor_TCGA	tumor	5.1748
1497	TCGA.VQ.A8PP.01	STAD	STAD_tumor_TCGA	tumor	5.986
1498	TCGA.BR.4369.01	STAD	STAD_tumor_TCGA	tumor	5.9969
1499	TCGA.BR.6707.01	STAD	STAD_tumor_TCGA	tumor	4.8968
1500	TCGA.BR.8683.01	STAD	STAD_tumor_TCGA	tumor	5.5759
1501	TCGA.D7.6518.01	STAD	STAD_tumor_TCGA	tumor	5.2184
1502	TCGA.D7.8575.01	STAD	STAD_tumor_TCGA	tumor	5.4036
1503	TCGA.HU.8610.01	STAD	STAD_tumor_TCGA	tumor	4.4183
1504	TCGA.HU.A4GH.01	STAD	STAD_tumor_TCGA	tumor	4.0884
1505	TCGA.VQ.AA6J.01	STAD	STAD_tumor_TCGA	tumor	5.3005
1506	TCGA.B7.A5TJ.01	STAD	STAD_tumor_TCGA	tumor	4.3349
1507	TCGA.BR.7851.01	STAD	STAD_tumor_TCGA	tumor	5.3583
1508	TCGA.BR.7901.01	STAD	STAD_tumor_TCGA	tumor	5.1306
1509	TCGA.CD.8536.01	STAD	STAD_tumor_TCGA	tumor	5.7151
1510	TCGA.HU.A4G6.01	STAD	STAD_tumor_TCGA	tumor	5.2327
1511	TCGA.HU.A4GC.01	STAD	STAD_tumor_TCGA	tumor	4.6288
1512	TCGA.IP.7968.01	STAD	STAD_tumor_TCGA	tumor	5.2231
1513	TCGA.VQ.A8PO.01	STAD	STAD_tumor_TCGA	tumor	5.5886
1514	TCGA.VQ.A91X.01	STAD	STAD_tumor_TCGA	tumor	5.7727
1515	TCGA.VQ.A94O.01	STAD	STAD_tumor_TCGA	tumor	4.741
1516	TCGA.CG.5726.01	STAD	STAD_tumor_TCGA	tumor	5.5342
1517	TCGA.D7.A4YU.01	STAD	STAD_tumor_TCGA	tumor	5.7809
1518	TCGA.HU.A4GU.01	STAD	STAD_tumor_TCGA	tumor	5.2099
1519	TCGA.HU.A4HD.01	STAD	STAD_tumor_TCGA	tumor	5.4999
1520	TCGA.VQ.A94T.01	STAD	STAD_tumor_TCGA	tumor	5.684
1521	TCGA.BR.4191.01	STAD	STAD_tumor_TCGA	tumor	5.9258
1522	TCGA.BR.8059.01	STAD	STAD_tumor_TCGA	tumor	5.0184
1523	TCGA.BR.A4PF.01	STAD	STAD_tumor_TCGA	tumor	5.5847
1524	TCGA.CG.5725.01	STAD	STAD_tumor_TCGA	tumor	5.1132
1525	TCGA.D7.8574.01	STAD	STAD_tumor_TCGA	tumor	4.8585
1526	TCGA.D7.8578.01	STAD	STAD_tumor_TCGA	tumor	5.3331
1527	TCGA.HU.A4H0.01	STAD	STAD_tumor_TCGA	tumor	5.3016
1528	TCGA.RD.A8MW.01	STAD	STAD_tumor_TCGA	tumor	5.0833
1529	TCGA.VQ.A8P3.01	STAD	STAD_tumor_TCGA	tumor	5.3643
1530	TCGA.CG.5720.01	STAD	STAD_tumor_TCGA	tumor	4.8871
1531	TCGA.HU.A4GQ.01	STAD	STAD_tumor_TCGA	tumor	5.5577
1532	TCGA.HU.A4H5.01	STAD	STAD_tumor_TCGA	tumor	6.7553
1533	TCGA.R5.A805.01	STAD	STAD_tumor_TCGA	tumor	5.3356
1534	TCGA.ZA.A8F6.01	STAD	STAD_tumor_TCGA	tumor	5.0721
1535	TCGA.3M.AB46.01	STAD	STAD_tumor_TCGA	tumor	4.6023
1536	TCGA.BR.6801.01	STAD	STAD_tumor_TCGA	tumor	4.9012
1537	TCGA.BR.A44U.01	STAD	STAD_tumor_TCGA	tumor	4.9402
1538	TCGA.BR.A4J2.01	STAD	STAD_tumor_TCGA	tumor	5.2784
1539	TCGA.CG.4469.01	STAD	STAD_tumor_TCGA	tumor	5.8309
1540	TCGA.EQ.A4SO.01	STAD	STAD_tumor_TCGA	tumor	5.6094
1541	TCGA.F1.A448.01	STAD	STAD_tumor_TCGA	tumor	5.6674
1542	TCGA.HU.8608.01	STAD	STAD_tumor_TCGA	tumor	5.172
1543	TCGA.IN.A6RO.01	STAD	STAD_tumor_TCGA	tumor	5.4506
1544	TCGA.RD.A8N1.01	STAD	STAD_tumor_TCGA	tumor	4.3618
1545	TCGA.VQ.A8DZ.01	STAD	STAD_tumor_TCGA	tumor	4.63
1546	TCGA.VQ.A91D.01	STAD	STAD_tumor_TCGA	tumor	5.6008
1547	TCGA.VQ.A922.01	STAD	STAD_tumor_TCGA	tumor	5.1256
1548	TCGA.VQ.A94U.01	STAD	STAD_tumor_TCGA	tumor	5.1815
1549	TCGA.BR.6457.01	STAD	STAD_tumor_TCGA	tumor	4.9412
1550	TCGA.BR.7197.01	STAD	STAD_tumor_TCGA	tumor	3.6382
1551	TCGA.BR.8384.01	STAD	STAD_tumor_TCGA	tumor	5.2381
1552	TCGA.BR.8686.01	STAD	STAD_tumor_TCGA	tumor	4.976
1553	TCGA.CD.5801.01	STAD	STAD_tumor_TCGA	tumor	4.7044
1554	TCGA.CG.4305.01	STAD	STAD_tumor_TCGA	tumor	6.0911
1555	TCGA.CG.4476.01	STAD	STAD_tumor_TCGA	tumor	5.9334
1556	TCGA.FP.7829.01	STAD	STAD_tumor_TCGA	tumor	5.2021
1557	TCGA.HU.A4GF.01	STAD	STAD_tumor_TCGA	tumor	4.5868
1558	TCGA.IN.A7NU.01	STAD	STAD_tumor_TCGA	tumor	5.4848
1559	TCGA.VQ.A8PD.01	STAD	STAD_tumor_TCGA	tumor	5.0917
1560	TCGA.VQ.A91K.01	STAD	STAD_tumor_TCGA	tumor	5.7063
1561	TCGA.VQ.A924.01	STAD	STAD_tumor_TCGA	tumor	5.5043
1562	TCGA.CD.A486.01	STAD	STAD_tumor_TCGA	tumor	5.4549
1563	TCGA.CG.4443.01	STAD	STAD_tumor_TCGA	tumor	4.6866
1564	TCGA.CG.5734.01	STAD	STAD_tumor_TCGA	tumor	4.811
1565	TCGA.F1.A72C.01	STAD	STAD_tumor_TCGA	tumor	5.5568
1566	TCGA.FP.8631.01	STAD	STAD_tumor_TCGA	tumor	5.0126
1567	TCGA.FP.A4BF.01	STAD	STAD_tumor_TCGA	tumor	5.4512
1568	TCGA.HU.A4HB.01	STAD	STAD_tumor_TCGA	tumor	5.4036
1569	TCGA.IN.8663.01	STAD	STAD_tumor_TCGA	tumor	6.56
1570	TCGA.KB.A93G.01	STAD	STAD_tumor_TCGA	tumor	5.8319
1571	TCGA.VQ.A8E0.01	STAD	STAD_tumor_TCGA	tumor	5.7767
1572	TCGA.VQ.A8P2.01	STAD	STAD_tumor_TCGA	tumor	5.6699
1573	TCGA.VQ.AA64.01	STAD	STAD_tumor_TCGA	tumor	5.295
1574	TCGA.VQ.AA6G.01	STAD	STAD_tumor_TCGA	tumor	5.9734
1575	TCGA.VQ.AA6I.01	STAD	STAD_tumor_TCGA	tumor	5.9558
1576	TCGA.BR.6565.01	STAD	STAD_tumor_TCGA	tumor	5.6124
1577	TCGA.VQ.A8P5.01	STAD	STAD_tumor_TCGA	tumor	4.3119
1578	TCGA.VQ.A91A.01	STAD	STAD_tumor_TCGA	tumor	5.6291
1579	TCGA.VQ.A91Y.01	STAD	STAD_tumor_TCGA	tumor	5.3523
1580	TCGA.VQ.A92D.01	STAD	STAD_tumor_TCGA	tumor	5.9787
1581	TCGA.CG.5732.01	STAD	STAD_tumor_TCGA	tumor	5.2939
1582	TCGA.D7.A6EZ.01	STAD	STAD_tumor_TCGA	tumor	5.88
1583	TCGA.HU.8243.01	STAD	STAD_tumor_TCGA	tumor	5.124
1584	TCGA.MX.A663.01	STAD	STAD_tumor_TCGA	tumor	5.0405
1585	TCGA.RD.A7BT.01	STAD	STAD_tumor_TCGA	tumor	4.8151
1586	TCGA.VQ.A925.01	STAD	STAD_tumor_TCGA	tumor	4.7965
1587	TCGA.BR.4294.01	STAD	STAD_tumor_TCGA	tumor	5.4539
1588	TCGA.BR.6802.01	STAD	STAD_tumor_TCGA	tumor	5.0828
1589	TCGA.BR.7715.01	STAD	STAD_tumor_TCGA	tumor	4.5583
1590	TCGA.BR.8362.01	STAD	STAD_tumor_TCGA	tumor	6.194
1591	TCGA.BR.A4QM.01	STAD	STAD_tumor_TCGA	tumor	4.0523
1592	TCGA.CD.8529.01	STAD	STAD_tumor_TCGA	tumor	5.1555
1593	TCGA.D7.6521.01	STAD	STAD_tumor_TCGA	tumor	5.1194
1594	TCGA.VQ.A8PC.01	STAD	STAD_tumor_TCGA	tumor	5.1388
1595	TCGA.BR.7196.01	STAD	STAD_tumor_TCGA	tumor	5.1102
1596	TCGA.D7.6820.01	STAD	STAD_tumor_TCGA	tumor	4.3017
1597	TCGA.IN.A6RJ.01	STAD	STAD_tumor_TCGA	tumor	4.9065
1598	TCGA.BR.6706.01	STAD	STAD_tumor_TCGA	tumor	4.861
1599	TCGA.BR.7717.01	STAD	STAD_tumor_TCGA	tumor	4.8233
1600	TCGA.BR.8372.01	STAD	STAD_tumor_TCGA	tumor	5.996
1601	TCGA.BR.A4J1.01	STAD	STAD_tumor_TCGA	tumor	5.2891
1602	TCGA.D7.6817.01	STAD	STAD_tumor_TCGA	tumor	5.0841
1603	TCGA.D7.A4YX.01	STAD	STAD_tumor_TCGA	tumor	5.3338
1604	TCGA.IN.AB1V.01	STAD	STAD_tumor_TCGA	tumor	5.5277
1605	TCGA.VQ.A8DU.01	STAD	STAD_tumor_TCGA	tumor	5.0532
1606	TCGA.VQ.A91S.01	STAD	STAD_tumor_TCGA	tumor	5.2396
1607	TCGA.VQ.A94R.01	STAD	STAD_tumor_TCGA	tumor	5.2219
1608	TCGA.B7.5818.01	STAD	STAD_tumor_TCGA	tumor	5.3951
1609	TCGA.BR.7722.01	STAD	STAD_tumor_TCGA	tumor	4.2669
1610	TCGA.BR.8371.01	STAD	STAD_tumor_TCGA	tumor	5.2426
1611	TCGA.BR.8590.01	STAD	STAD_tumor_TCGA	tumor	5.3484
1612	TCGA.CD.A4MI.01	STAD	STAD_tumor_TCGA	tumor	5.5021
1613	TCGA.D7.6527.01	STAD	STAD_tumor_TCGA	tumor	3.055
1614	TCGA.D7.A6F2.01	STAD	STAD_tumor_TCGA	tumor	4.5485
1615	TCGA.FP.8211.01	STAD	STAD_tumor_TCGA	tumor	4.3009
1616	TCGA.VQ.A8PH.01	STAD	STAD_tumor_TCGA	tumor	4.865
1617	TCGA.BR.8291.01	STAD	STAD_tumor_TCGA	tumor	5.3107
1618	TCGA.BR.8484.01	STAD	STAD_tumor_TCGA	tumor	5.5555
1619	TCGA.D7.A4YY.01	STAD	STAD_tumor_TCGA	tumor	6.1743
1620	TCGA.HU.A4GN.01	STAD	STAD_tumor_TCGA	tumor	5.5358
1621	TCGA.MX.A666.01	STAD	STAD_tumor_TCGA	tumor	5.1202
1622	TCGA.VQ.A91Q.01	STAD	STAD_tumor_TCGA	tumor	4.9012
1623	TCGA.B7.A5TN.01	STAD	STAD_tumor_TCGA	tumor	5.6801
1624	TCGA.BR.6563.01	STAD	STAD_tumor_TCGA	tumor	5.0964
1625	TCGA.BR.7958.01	STAD	STAD_tumor_TCGA	tumor	4.3862
1626	TCGA.CD.5813.01	STAD	STAD_tumor_TCGA	tumor	4.8949
1627	TCGA.CD.A4MJ.01	STAD	STAD_tumor_TCGA	tumor	5.9369
1628	TCGA.FP.A8CX.01	STAD	STAD_tumor_TCGA	tumor	5.634
1629	TCGA.BR.6455.01	STAD	STAD_tumor_TCGA	tumor	5.5342
1630	TCGA.BR.7723.01	STAD	STAD_tumor_TCGA	tumor	5.4104
1631	TCGA.BR.7959.01	STAD	STAD_tumor_TCGA	tumor	5.1318
1632	TCGA.BR.8483.01	STAD	STAD_tumor_TCGA	tumor	4.3299
1633	TCGA.BR.8676.01	STAD	STAD_tumor_TCGA	tumor	5.0479
1634	TCGA.CD.8535.01	STAD	STAD_tumor_TCGA	tumor	4.3385
1635	TCGA.CG.5724.01	STAD	STAD_tumor_TCGA	tumor	5.8017
1636	TCGA.IN.7808.01	STAD	STAD_tumor_TCGA	tumor	4.6988
1637	TCGA.VQ.A8E7.01	STAD	STAD_tumor_TCGA	tumor	4.5249
1638	TCGA.VQ.AA6K.01	STAD	STAD_tumor_TCGA	tumor	5.3035
1639	TCGA.BR.4357.01	STAD	STAD_tumor_TCGA	tumor	5.639
1640	TCGA.BR.6454.01	STAD	STAD_tumor_TCGA	tumor	5.0475
1641	TCGA.BR.8297.01	STAD	STAD_tumor_TCGA	tumor	5.1502
1642	TCGA.BR.A4IY.01	STAD	STAD_tumor_TCGA	tumor	5.939
1643	TCGA.CD.A489.01	STAD	STAD_tumor_TCGA	tumor	5.4443
1644	TCGA.CG.5717.01	STAD	STAD_tumor_TCGA	tumor	5.442
1645	TCGA.CG.5721.01	STAD	STAD_tumor_TCGA	tumor	5.2939
1646	TCGA.D7.6522.01	STAD	STAD_tumor_TCGA	tumor	5.1756
1647	TCGA.D7.6525.01	STAD	STAD_tumor_TCGA	tumor	6.2672
1648	TCGA.VQ.A8PK.01	STAD	STAD_tumor_TCGA	tumor	4.5826
1649	TCGA.VQ.A91V.01	STAD	STAD_tumor_TCGA	tumor	5.3558
1650	TCGA.BR.8289.01	STAD	STAD_tumor_TCGA	tumor	4.8455
1651	TCGA.BR.A452.01	STAD	STAD_tumor_TCGA	tumor	4.5982
1652	TCGA.CD.A48A.01	STAD	STAD_tumor_TCGA	tumor	4.5614
1653	TCGA.CG.4436.01	STAD	STAD_tumor_TCGA	tumor	5.5113
1654	TCGA.D7.8572.01	STAD	STAD_tumor_TCGA	tumor	5.2969
1655	TCGA.D7.8573.01	STAD	STAD_tumor_TCGA	tumor	5.0657
1656	TCGA.D7.A747.01	STAD	STAD_tumor_TCGA	tumor	5.1445
1657	TCGA.VQ.A8E2.01	STAD	STAD_tumor_TCGA	tumor	5.2091
1658	TCGA.VQ.A94P.01	STAD	STAD_tumor_TCGA	tumor	5.2679
1659	TCGA.VQ.AA6F.01	STAD	STAD_tumor_TCGA	tumor	4.4135
1660	TCGA.BR.4187.01	STAD	STAD_tumor_TCGA	tumor	5.9324
1661	TCGA.BR.8589.01	STAD	STAD_tumor_TCGA	tumor	5.0553
1662	TCGA.BR.A4J5.01	STAD	STAD_tumor_TCGA	tumor	5.3363
1663	TCGA.CG.4438.01	STAD	STAD_tumor_TCGA	tumor	6.5255
1664	TCGA.D7.A4YT.01	STAD	STAD_tumor_TCGA	tumor	4.734
1665	TCGA.HU.8238.01	STAD	STAD_tumor_TCGA	tumor	4.0233
1666	TCGA.HU.A4GD.01	STAD	STAD_tumor_TCGA	tumor	5.2487
1667	TCGA.RD.A8MV.01	STAD	STAD_tumor_TCGA	tumor	4.6224
1668	TCGA.VQ.A8PM.01	STAD	STAD_tumor_TCGA	tumor	4.9658
1669	TCGA.VQ.AA6A.01	STAD	STAD_tumor_TCGA	tumor	5.3173
1670	TCGA.BR.8367.01	STAD	STAD_tumor_TCGA	tumor	5.6974
1671	TCGA.BR.8380.01	STAD	STAD_tumor_TCGA	tumor	4.9346
1672	TCGA.BR.A4J9.01	STAD	STAD_tumor_TCGA	tumor	4.8714
1673	TCGA.FP.A4BE.01	STAD	STAD_tumor_TCGA	tumor	5.98
1674	TCGA.BR.6453.01	STAD	STAD_tumor_TCGA	tumor	4.8837
1675	TCGA.HU.A4G3.01	STAD	STAD_tumor_TCGA	tumor	5.4036
1676	TCGA.D7.6520.01	STAD	STAD_tumor_TCGA	tumor	5.2717
1677	TCGA.D7.6524.01	STAD	STAD_tumor_TCGA	tumor	5.7455
1678	TCGA.D7.6818.01	STAD	STAD_tumor_TCGA	tumor	4.9213
1679	TCGA.VQ.A8PJ.01	STAD	STAD_tumor_TCGA	tumor	5.1144
1680	TCGA.B7.A5TI.01	STAD	STAD_tumor_TCGA	tumor	5.3449
1681	TCGA.BR.8682.01	STAD	STAD_tumor_TCGA	tumor	5.0023
1682	TCGA.CD.8532.01	STAD	STAD_tumor_TCGA	tumor	5.1559
1683	TCGA.3M.AB47.01	STAD	STAD_tumor_TCGA	tumor	5.7711
1684	TCGA.B7.A5TK.01	STAD	STAD_tumor_TCGA	tumor	5.5829
1685	TCGA.BR.4267.01	STAD	STAD_tumor_TCGA	tumor	4.864
1686	TCGA.BR.8381.01	STAD	STAD_tumor_TCGA	tumor	5.2954
1687	TCGA.BR.A453.01	STAD	STAD_tumor_TCGA	tumor	5.5317
1688	TCGA.CD.8530.01	STAD	STAD_tumor_TCGA	tumor	4.8415
1689	TCGA.R5.A7O7.01	STAD	STAD_tumor_TCGA	tumor	3.668
1690	TCGA.VQ.A8PX.01	STAD	STAD_tumor_TCGA	tumor	5.0505
1691	TCGA.IN.7806.01	STAD	STAD_tumor_TCGA	tumor	4.7798
1692	TCGA.BR.8286.01	STAD	STAD_tumor_TCGA	tumor	5.0691
1693	TCGA.BR.A4J7.01	STAD	STAD_tumor_TCGA	tumor	4.9837
1694	TCGA.CG.4472.01	STAD	STAD_tumor_TCGA	tumor	5.6846
1695	TCGA.FP.8209.01	STAD	STAD_tumor_TCGA	tumor	5.4816
1696	TCGA.VQ.A928.01	STAD	STAD_tumor_TCGA	tumor	4.9137
1697	TCGA.CD.8533.01	STAD	STAD_tumor_TCGA	tumor	5.0135
1698	TCGA.FP.8210.01	STAD	STAD_tumor_TCGA	tumor	5.0197
1699	TCGA.VQ.A8DV.01	STAD	STAD_tumor_TCGA	tumor	4.9782
1700	TCGA.VQ.AA6B.01	STAD	STAD_tumor_TCGA	tumor	5.5964
1701	TCGA.BR.A4IV.01	STAD	STAD_tumor_TCGA	tumor	5.1883
1702	TCGA.RD.A7BS.01	STAD	STAD_tumor_TCGA	tumor	5.3639
1703	TCGA.BR.8680.01	STAD	STAD_tumor_TCGA	tumor	5.9198
1704	TCGA.CD.5799.01	STAD	STAD_tumor_TCGA	tumor	5.3544
1705	TCGA.HU.A4G2.01	STAD	STAD_tumor_TCGA	tumor	5.7759
1706	TCGA.IN.A6RI.01	STAD	STAD_tumor_TCGA	tumor	5.8014
1707	TCGA.SW.A7EB.01	STAD	STAD_tumor_TCGA	tumor	5.2825
1708	TCGA.D7.8570.01	STAD	STAD_tumor_TCGA	tumor	4.1539
1709	TCGA.BR.4279.01	STAD	STAD_tumor_TCGA	tumor	6.4219
1710	TCGA.VQ.A8DT.01	STAD	STAD_tumor_TCGA	tumor	5.1339
1711	TCGA.BR.6710.01	STAD	STAD_tumor_TCGA	tumor	3.793
1712	TCGA.CD.8534.01	STAD	STAD_tumor_TCGA	tumor	4.7804
1713	TCGA.BR.A4J4.01	STAD	STAD_tumor_TCGA	tumor	5.9033
1714	TCGA.VQ.AA69.01	STAD	STAD_tumor_TCGA	tumor	5.8151
1715	TCGA.VQ.A91W.01	STAD	STAD_tumor_TCGA	tumor	5.0131
1716	TCGA.HF.7132.01	STAD	STAD_tumor_TCGA	tumor	6.1039
1717	TCGA.HF.7134.01	STAD	STAD_tumor_TCGA	tumor	5.3089
1718	TCGA.HF.7136.01	STAD	STAD_tumor_TCGA	tumor	5.9903
1719	TCGA.BR.8486.01	STAD	STAD_tumor_TCGA	tumor	4.3979
1720	TCGA.CD.A4MH.01	STAD	STAD_tumor_TCGA	tumor	4.6508
1721	TCGA.MX.A5UJ.01	STAD	STAD_tumor_TCGA	tumor	5.0229
1722	TCGA.BR.8368.01	STAD	STAD_tumor_TCGA	tumor	5.0251
1723	TCGA.CD.8525.01	STAD	STAD_tumor_TCGA	tumor	4.443
1724	TCGA.HU.8604.01	STAD	STAD_tumor_TCGA	tumor	5.0884
1725	TCGA.CG.4466.01	STAD	STAD_tumor_TCGA	tumor	5.2873
1726	TCGA.BR.4253.01	STAD	STAD_tumor_TCGA	tumor	6.1498
1727	TCGA.BR.8366.01	STAD	STAD_tumor_TCGA	tumor	5.4084
1728	TCGA.RD.A8NB.01	STAD	STAD_tumor_TCGA	tumor	6.1689
1729	TCGA.BR.4257.01	STAD	STAD_tumor_TCGA	tumor	6.4544
1730	TCGA.CD.A48C.01	STAD	STAD_tumor_TCGA	tumor	5.5922
1731	TCGA.D7.A6F0.01	STAD	STAD_tumor_TCGA	tumor	4.7431
1732	TCGA.KB.A93H.01	STAD	STAD_tumor_TCGA	tumor	5.1127
1733	TCGA.ZQ.A9CR.01	STAD	STAD_tumor_TCGA	tumor	5.5901
1734	TCGA.BR.4280.01	STAD	STAD_tumor_TCGA	tumor	5.5892
1735	TCGA.BR.4368.01	STAD	STAD_tumor_TCGA	tumor	6.4827
1736	TCGA.BR.6452.01	STAD	STAD_tumor_TCGA	tumor	6.2207
1737	TCGA.CD.5803.01	STAD	STAD_tumor_TCGA	tumor	5.7342
1738	TCGA.CG.5718.01	STAD	STAD_tumor_TCGA	tumor	3.3506
1739	TCGA.IN.AB1X.01	STAD	STAD_tumor_TCGA	tumor	5.9498
1740	TCGA.RD.A8N6.01	STAD	STAD_tumor_TCGA	tumor	5.1871
1741	TCGA.HU.8244.01	STAD	STAD_tumor_TCGA	tumor	4.554
1742	TCGA.BR.4255.01	STAD	STAD_tumor_TCGA	tumor	5.864364538
1743	TCGA.BR.8369.01	STAD	STAD_tumor_TCGA	tumor	5.0964
1744	TCGA.HU.A4GY.01	STAD	STAD_tumor_TCGA	tumor	5.2917
1745	TCGA.BR.8060.01	STAD	STAD_tumor_TCGA	tumor	5.0081
1746	TCGA.BR.A4QL.01	STAD	STAD_tumor_TCGA	tumor	4.6832
1747	TCGA.CG.4301.01	STAD	STAD_tumor_TCGA	tumor	5.9388
1748	TCGA.HF.A5NB.01	STAD	STAD_tumor_TCGA	tumor	5.6062
1749	TCGA.BR.4362.01	STAD	STAD_tumor_TCGA	tumor	6.429
1750	TCGA.BR.4370.01	STAD	STAD_tumor_TCGA	tumor	6.7309
1751	TCGA.BR.6456.01	STAD	STAD_tumor_TCGA	tumor	6.4043
1752	TCGA.BR.8677.01	STAD	STAD_tumor_TCGA	tumor	5.3002
1753	TCGA.BR.4292.01	STAD	STAD_tumor_TCGA	tumor	6.062
1754	TCGA.BR.8363.01	STAD	STAD_tumor_TCGA	tumor	5.9117
1755	TCGA.CD.8526.01	STAD	STAD_tumor_TCGA	tumor	5.2913
1756	TCGA.IN.A7NT.01	STAD	STAD_tumor_TCGA	tumor	5.62
1757	TCGA.BR.8080.01	STAD	STAD_tumor_TCGA	tumor	5.0436
1758	TCGA.BR.8284.01	STAD	STAD_tumor_TCGA	tumor	5.429
1759	TCGA.BR.A4PD.01	STAD	STAD_tumor_TCGA	tumor	5.291
1760	TCGA.CD.8527.01	STAD	STAD_tumor_TCGA	tumor	5.6378
1761	TCGA.CG.4462.01	STAD	STAD_tumor_TCGA	tumor	6.2001
1762	TCGA.D7.A6EX.01	STAD	STAD_tumor_TCGA	tumor	5.3685
1763	TCGA.D7.A6EY.01	STAD	STAD_tumor_TCGA	tumor	5.4797
1764	TCGA.HU.A4H6.01	STAD	STAD_tumor_TCGA	tumor	4.538
1765	TCGA.VQ.A8P8.01	STAD	STAD_tumor_TCGA	tumor	5.2338
1766	TCGA.VQ.A8PU.01	STAD	STAD_tumor_TCGA	tumor	5.4588
1767	TCGA.BR.4371.01	STAD	STAD_tumor_TCGA	tumor	5.8488
1768	TCGA.BR.8081.01	STAD	STAD_tumor_TCGA	tumor	5.429
1769	TCGA.BR.8361.01	STAD	STAD_tumor_TCGA	tumor	5.3523
1770	TCGA.BR.A4J8.01	STAD	STAD_tumor_TCGA	tumor	4.5342
1771	TCGA.D7.A6EV.01	STAD	STAD_tumor_TCGA	tumor	5.3463
1772	TCGA.EQ.8122.01	STAD	STAD_tumor_TCGA	tumor	5.1277
1773	TCGA.HJ.7597.01	STAD	STAD_tumor_TCGA	tumor	5.686
1774	TCGA.HU.A4G8.01	STAD	STAD_tumor_TCGA	tumor	5.0977
1775	TCGA.HU.A4GT.01	STAD	STAD_tumor_TCGA	tumor	5.7187
1776	TCGA.BR.8078.01	STAD	STAD_tumor_TCGA	tumor	5.546
1777	TCGA.BR.8365.01	STAD	STAD_tumor_TCGA	tumor	5.3951
1778	TCGA.BR.A4CR.01	STAD	STAD_tumor_TCGA	tumor	4.9284
1779	TCGA.BR.A4QI.01	STAD	STAD_tumor_TCGA	tumor	5.0418
1780	TCGA.D7.6528.01	STAD	STAD_tumor_TCGA	tumor	5.854
1781	TCGA.D7.6815.01	STAD	STAD_tumor_TCGA	tumor	5.4323
1782	TCGA.HU.A4GX.01	STAD	STAD_tumor_TCGA	tumor	4.6468
1783	TCGA.R5.A7ZR.01	STAD	STAD_tumor_TCGA	tumor	5.4233
1784	TCGA.BR.7704.01	STAD	STAD_tumor_TCGA	tumor	5.7101
1785	TCGA.BR.7707.01	STAD	STAD_tumor_TCGA	tumor	5.0614
1786	TCGA.BR.A4J6.01	STAD	STAD_tumor_TCGA	tumor	5.0764
1787	TCGA.CG.4465.01	STAD	STAD_tumor_TCGA	tumor	6.7088
1788	TCGA.D7.A4YV.01	STAD	STAD_tumor_TCGA	tumor	5.8377
1789	TCGA.BR.6705.01	STAD	STAD_tumor_TCGA	tumor	5.1615
1790	TCGA.BR.8485.01	STAD	STAD_tumor_TCGA	tumor	5.2235
1791	TCGA.BR.A4PE.01	STAD	STAD_tumor_TCGA	tumor	5.3194
1792	TCGA.CG.4440.01	STAD	STAD_tumor_TCGA	tumor	6.9436
1793	TCGA.RD.A7BW.01	STAD	STAD_tumor_TCGA	tumor	5.7176
1794	TCGA.BR.8382.01	STAD	STAD_tumor_TCGA	tumor	5.1429
1795	TCGA.BR.8687.01	STAD	STAD_tumor_TCGA	tumor	5.0339
1796	TCGA.CG.4474.01	STAD	STAD_tumor_TCGA	tumor	6.2258
1797	TCGA.CG.5722.01	STAD	STAD_tumor_TCGA	tumor	4.4887
1798	TCGA.D7.6526.01	STAD	STAD_tumor_TCGA	tumor	4.867
1799	TCGA.HU.A4G9.01	STAD	STAD_tumor_TCGA	tumor	5.3488
1800	TCGA.VQ.A91E.01	STAD	STAD_tumor_TCGA	tumor	5.5702
1801	TCGA.VQ.A91Z.01	STAD	STAD_tumor_TCGA	tumor	3.7453
1802	TCGA.BR.4201.01	STAD	STAD_tumor_TCGA	tumor	6.5399
1803	TCGA.BR.4361.01	STAD	STAD_tumor_TCGA	tumor	6.7459
1804	TCGA.CD.8531.01	STAD	STAD_tumor_TCGA	tumor	5.4686
1805	TCGA.CG.4460.01	STAD	STAD_tumor_TCGA	tumor	5.3256
1806	TCGA.D7.8579.01	STAD	STAD_tumor_TCGA	tumor	4.964
1807	TCGA.R5.A7ZE.01	STAD	STAD_tumor_TCGA	tumor	5.5132
1808	TCGA.BR.8373.01	STAD	STAD_tumor_TCGA	tumor	4.841
1809	TCGA.R5.A7ZF.01	STAD	STAD_tumor_TCGA	tumor	5.2087
1810	TCGA.VQ.A8PB.01	STAD	STAD_tumor_TCGA	tumor	6.0753
1811	TCGA.BR.6566.01	STAD	STAD_tumor_TCGA	tumor	5.3009
1812	TCGA.BR.6852.01	STAD	STAD_tumor_TCGA	tumor	5.1457
1813	TCGA.BR.8487.01	STAD	STAD_tumor_TCGA	tumor	5.5659
1814	TCGA.D7.6519.01	STAD	STAD_tumor_TCGA	tumor	7.7076
1815	TCGA.IN.A7NR.01	STAD	STAD_tumor_TCGA	tumor	4.7361
1816	TCGA.BR.8592.01	STAD	STAD_tumor_TCGA	tumor	5.1169
1817	TCGA.BR.8679.01	STAD	STAD_tumor_TCGA	tumor	5.5255
1818	TCGA.RD.A8N9.01	STAD	STAD_tumor_TCGA	tumor	5.4516
1819	TCGA.BR.7716.01	STAD	STAD_tumor_TCGA	tumor	5.5261
1820	TCGA.HU.A4GP.01	STAD	STAD_tumor_TCGA	tumor	5.4148
1821	TCGA.CD.8524.01	STAD	STAD_tumor_TCGA	tumor	5.1651
1822	TCGA.D7.A74A.01	STAD	STAD_tumor_TCGA	tumor	5.9484
1823	TCGA.SW.A7EA.01	STAD	STAD_tumor_TCGA	tumor	6.1671
1824	TCGA.BR.4363.01	STAD	STAD_tumor_TCGA	tumor	6.2207
1825	TCGA.BR.8295.01	STAD	STAD_tumor_TCGA	tumor	4.7719
1826	TCGA.D7.A4Z0.01	STAD	STAD_tumor_TCGA	tumor	4.8395
1827	TCGA.HU.A4GJ.01	STAD	STAD_tumor_TCGA	tumor	4.9928
1828	TCGA.RD.A8N2.01	STAD	STAD_tumor_TCGA	tumor	5.0215
1829	TCGA.VQ.A91N.01	STAD	STAD_tumor_TCGA	tumor	5.0273
1830	TCGA.BR.8077.01	STAD	STAD_tumor_TCGA	tumor	4.7549
1831	TCGA.BR.8296.01	STAD	STAD_tumor_TCGA	tumor	5.0175
1832	TCGA.CG.4477.01	STAD	STAD_tumor_TCGA	tumor	6.1031
1833	TCGA.HU.8602.01	STAD	STAD_tumor_TCGA	tumor	5.5565
1834	TCGA.HU.A4H2.01	STAD	STAD_tumor_TCGA	tumor	4.4443
1835	TCGA.RD.A8N4.01	STAD	STAD_tumor_TCGA	tumor	4.6554
1836	TCGA.BR.6458.01	STAD	STAD_tumor_TCGA	tumor	5.1268
1837	TCGA.BR.6709.01	STAD	STAD_tumor_TCGA	tumor	6.0323
1838	TCGA.HU.A4H3.01	STAD	STAD_tumor_TCGA	tumor	5.954
1839	TCGA.BR.8588.01	STAD	STAD_tumor_TCGA	tumor	4.8655
1840	TCGA.BR.6803.01	STAD	STAD_tumor_TCGA	tumor	5.2153
1841	TCGA.BR.8690.01	STAD	STAD_tumor_TCGA	tumor	4.7986
1842	TCGA.CG.5719.01	STAD	STAD_tumor_TCGA	tumor	5.3879
1843	TCGA.D7.8576.01	STAD	STAD_tumor_TCGA	tumor	5.5469
1844	TCGA.KB.A6F7.01	STAD	STAD_tumor_TCGA	tumor	4.7613
1845	TCGA.BR.8058.01	STAD	STAD_tumor_TCGA	tumor	5.3082
1846	TCGA.BR.A44T.01	STAD	STAD_tumor_TCGA	tumor	5.0471
1847	TCGA.D7.5577.01	STAD	STAD_tumor_TCGA	tumor	5.1863
1848	TCGA.HU.A4H4.01	STAD	STAD_tumor_TCGA	tumor	5.0018
1849	TCGA.RD.A8N0.01	STAD	STAD_tumor_TCGA	tumor	4.8238
1850	TCGA.VQ.AA68.01	STAD	STAD_tumor_TCGA	tumor	4.9355
1851	TCGA.VQ.AA6D.01	STAD	STAD_tumor_TCGA	tumor	4.8817
1852	TCGA.B7.5816.01	STAD	STAD_tumor_TCGA	tumor	6.4901
1853	TCGA.CD.5800.01	STAD	STAD_tumor_TCGA	tumor	4.856
1854	TCGA.BR.7957.01	STAD	STAD_tumor_TCGA	tumor	5.7312
1855	TCGA.VQ.A8PQ.01	STAD	STAD_tumor_TCGA	tumor	6.2054
1856	TCGA.BR.6564.01	STAD	STAD_tumor_TCGA	tumor	5.0095
1857	TCGA.BR.A4IZ.01	STAD	STAD_tumor_TCGA	tumor	6.0306
1858	TCGA.R5.A7ZI.01	STAD	STAD_tumor_TCGA	tumor	4.591
1859	TCGA.CD.8528.01	STAD	STAD_tumor_TCGA	tumor	5.4618
1860	TCGA.BR.8364.01	STAD	STAD_tumor_TCGA	tumor	5.7366
1861	TCGA.D7.A748.01	STAD	STAD_tumor_TCGA	tumor	5.1684
1862	TCGA.BR.A4IU.01	STAD	STAD_tumor_TCGA	tumor	5.5702
1863	TCGA.HF.7131.01	STAD	STAD_tumor_TCGA	tumor	5.939
1864	TCGA.HF.7133.01	STAD	STAD_tumor_TCGA	tumor	4.9617
1865	TCGA.MB.A5Y9.01	SARC	SARC_tumor_TCGA	tumor	4.9241
1866	TCGA.X6.A7W8.01	SARC	SARC_tumor_TCGA	tumor	5.2118
1867	TCGA.FX.A3TO.01	SARC	SARC_tumor_TCGA	tumor	7.3254
1868	TCGA.DX.A8BH.01	SARC	SARC_tumor_TCGA	tumor	6.0976
1869	TCGA.DX.AB36.01	SARC	SARC_tumor_TCGA	tumor	6.5984
1870	TCGA.DX.A8BP.01	SARC	SARC_tumor_TCGA	tumor	6.9149
1871	TCGA.DX.A3U9.01	SARC	SARC_tumor_TCGA	tumor	6.6253
1872	TCGA.DX.A1KU.01	SARC	SARC_tumor_TCGA	tumor	7.4893
1873	TCGA.DX.A23U.01	SARC	SARC_tumor_TCGA	tumor	6.6982
1874	TCGA.DX.AB2V.01	SARC	SARC_tumor_TCGA	tumor	6.272
1875	TCGA.DX.A23Y.01	SARC	SARC_tumor_TCGA	tumor	7.2296
1876	TCGA.DX.A6B8.01	SARC	SARC_tumor_TCGA	tumor	7.2593
1877	TCGA.DX.AB3A.01	SARC	SARC_tumor_TCGA	tumor	8.5838
1878	TCGA.IF.A4AJ.01	SARC	SARC_tumor_TCGA	tumor	5.8337
1879	TCGA.DX.A3M1.01	SARC	SARC_tumor_TCGA	tumor	6.5913
1880	TCGA.DX.AB2P.01	SARC	SARC_tumor_TCGA	tumor	6.9217
1881	TCGA.DX.A1L2.01	SARC	SARC_tumor_TCGA	tumor	6.6473
1882	TCGA.SG.A849.01	SARC	SARC_tumor_TCGA	tumor	5.9978
1883	TCGA.DX.A6BE.01	SARC	SARC_tumor_TCGA	tumor	6.2587
1884	TCGA.DX.A8BJ.01	SARC	SARC_tumor_TCGA	tumor	6.194
1885	TCGA.QQ.A5V9.01	SARC	SARC_tumor_TCGA	tumor	6.2557
1886	TCGA.3B.A9HO.01	SARC	SARC_tumor_TCGA	tumor	6.242
1887	TCGA.DX.A6YR.01	SARC	SARC_tumor_TCGA	tumor	6.9899
1888	TCGA.HB.A3YV.01	SARC	SARC_tumor_TCGA	tumor	6.7653
1889	TCGA.QC.A7B5.01	SARC	SARC_tumor_TCGA	tumor	6.4596
1890	TCGA.DX.A23Z.01	SARC	SARC_tumor_TCGA	tumor	6.7697
1891	TCGA.DX.A6BB.01	SARC	SARC_tumor_TCGA	tumor	4.9222
1892	TCGA.DX.A6YV.01	SARC	SARC_tumor_TCGA	tumor	6.5406
1893	TCGA.X6.A7WC.01	SARC	SARC_tumor_TCGA	tumor	6.2434
1894	TCGA.PC.A5DM.01	SARC	SARC_tumor_TCGA	tumor	6.5132
1895	TCGA.DX.A7EQ.01	SARC	SARC_tumor_TCGA	tumor	3.4437
1896	TCGA.DX.AATS.01	SARC	SARC_tumor_TCGA	tumor	6.3863
1897	TCGA.DX.A7ET.01	SARC	SARC_tumor_TCGA	tumor	4.5079
1898	TCGA.VT.AB3D.01	SARC	SARC_tumor_TCGA	tumor	6.0286
1899	TCGA.QQ.A8VF.01	SARC	SARC_tumor_TCGA	tumor	7.8346
1900	TCGA.WK.A8XX.01	SARC	SARC_tumor_TCGA	tumor	6.2081
1901	TCGA.DX.A7ER.01	SARC	SARC_tumor_TCGA	tumor	5.2604
1902	TCGA.3B.A9HJ.01	SARC	SARC_tumor_TCGA	tumor	5.0072
1903	TCGA.QC.A6FX.01	SARC	SARC_tumor_TCGA	tumor	6.507
1904	TCGA.3B.A9HL.01	SARC	SARC_tumor_TCGA	tumor	6.4092
1905	TCGA.DX.A1KW.01	SARC	SARC_tumor_TCGA	tumor	6.2242
1906	TCGA.DX.A3U7.01	SARC	SARC_tumor_TCGA	tumor	6.6661
1907	TCGA.K1.A6RV.01	SARC	SARC_tumor_TCGA	tumor	7.1791
1908	TCGA.PC.A5DL.01	SARC	SARC_tumor_TCGA	tumor	5.8017
1909	TCGA.3B.A9HZ.01	SARC	SARC_tumor_TCGA	tumor	5.8968
1910	TCGA.3R.A8YX.01	SARC	SARC_tumor_TCGA	tumor	6.8545
1911	TCGA.DX.A1KY.01	SARC	SARC_tumor_TCGA	tumor	7.1058
1912	TCGA.DX.A1KZ.01	SARC	SARC_tumor_TCGA	tumor	6.8925
1913	TCGA.DX.A3LY.01	SARC	SARC_tumor_TCGA	tumor	6.7618
1914	TCGA.VT.A80G.01	SARC	SARC_tumor_TCGA	tumor	6.4994
1915	TCGA.DX.A48K.01	SARC	SARC_tumor_TCGA	tumor	6.7002
1916	TCGA.DX.AB35.01	SARC	SARC_tumor_TCGA	tumor	6.9008
1917	TCGA.DX.A8BQ.01	SARC	SARC_tumor_TCGA	tumor	6.5753
1918	TCGA.MB.A5YA.01	SARC	SARC_tumor_TCGA	tumor	5.9016
1919	TCGA.PC.A5DK.01	SARC	SARC_tumor_TCGA	tumor	5.7328
1920	TCGA.3B.A9I3.01	SARC	SARC_tumor_TCGA	tumor	5.7423
1921	TCGA.DX.A3LT.01	SARC	SARC_tumor_TCGA	tumor	6.8731
1922	TCGA.DX.A2J0.01	SARC	SARC_tumor_TCGA	tumor	6.6999
1923	TCGA.DX.A6YS.01	SARC	SARC_tumor_TCGA	tumor	6.9745
1924	TCGA.DX.A7EM.01	SARC	SARC_tumor_TCGA	tumor	6.267
1925	TCGA.3B.A9HS.01	SARC	SARC_tumor_TCGA	tumor	6.4202
1926	TCGA.DX.A1L1.01	SARC	SARC_tumor_TCGA	tumor	7.1831
1927	TCGA.DX.A1L4.01	SARC	SARC_tumor_TCGA	tumor	6.6282
1928	TCGA.DX.A2IZ.01	SARC	SARC_tumor_TCGA	tumor	5.6862
1929	TCGA.DX.A2J4.01	SARC	SARC_tumor_TCGA	tumor	5.9633
1930	TCGA.DX.A3LU.01	SARC	SARC_tumor_TCGA	tumor	5.5333
1931	TCGA.DX.A8BM.01	SARC	SARC_tumor_TCGA	tumor	6.458
1932	TCGA.DX.AB2E.01	SARC	SARC_tumor_TCGA	tumor	6.1196
1933	TCGA.DX.A3M2.01	SARC	SARC_tumor_TCGA	tumor	5.3484
1934	TCGA.DX.A6YZ.01	SARC	SARC_tumor_TCGA	tumor	6.6333
1935	TCGA.DX.A8BL.01	SARC	SARC_tumor_TCGA	tumor	5.9446
1936	TCGA.DX.A1L0.01	SARC	SARC_tumor_TCGA	tumor	6.8515
1937	TCGA.DX.A8BU.01	SARC	SARC_tumor_TCGA	tumor	6.8627
1938	TCGA.DX.A48U.01	SARC	SARC_tumor_TCGA	tumor	6.1502
1939	TCGA.DX.A8BV.01	SARC	SARC_tumor_TCGA	tumor	6.7458
1940	TCGA.WK.A8XQ.01	SARC	SARC_tumor_TCGA	tumor	5.9614
1941	TCGA.DX.A3UD.01	SARC	SARC_tumor_TCGA	tumor	5.9901
1942	TCGA.QQ.A8VD.01	SARC	SARC_tumor_TCGA	tumor	6.7475
1943	TCGA.X6.A8C2.01	SARC	SARC_tumor_TCGA	tumor	7.1749
1944	TCGA.DX.A6B7.01	SARC	SARC_tumor_TCGA	tumor	5.8844
1945	TCGA.X6.A8C6.01	SARC	SARC_tumor_TCGA	tumor	6.4887
1946	TCGA.X9.A973.01	SARC	SARC_tumor_TCGA	tumor	6.5083
1947	TCGA.DX.A3UB.01	SARC	SARC_tumor_TCGA	tumor	6.1859
1948	TCGA.FX.A3NJ.01	SARC	SARC_tumor_TCGA	tumor	5.5342
1949	TCGA.IE.A4EK.01	SARC	SARC_tumor_TCGA	tumor	5.8199
1950	TCGA.3B.A9HT.01	SARC	SARC_tumor_TCGA	tumor	6.7162
1951	TCGA.DX.A2J1.01	SARC	SARC_tumor_TCGA	tumor	6.1065
1952	TCGA.FX.A3NK.01	SARC	SARC_tumor_TCGA	tumor	6.5895
1953	TCGA.DX.A3U5.01	SARC	SARC_tumor_TCGA	tumor	6.4504
1954	TCGA.DX.A8BX.01	SARC	SARC_tumor_TCGA	tumor	6.8797
1955	TCGA.QQ.A5VD.01	SARC	SARC_tumor_TCGA	tumor	5.854
1956	TCGA.QQ.A8VG.01	SARC	SARC_tumor_TCGA	tumor	6.3352
1957	TCGA.RN.AAAQ.01	SARC	SARC_tumor_TCGA	tumor	5.9674
1958	TCGA.DX.A240.01	SARC	SARC_tumor_TCGA	tumor	6.5581
1959	TCGA.DX.A6BG.01	SARC	SARC_tumor_TCGA	tumor	6.8401
1960	TCGA.DX.AB32.01	SARC	SARC_tumor_TCGA	tumor	6.0917
1961	TCGA.SI.A71P.01	SARC	SARC_tumor_TCGA	tumor	5.7544
1962	TCGA.3B.A9HY.01	SARC	SARC_tumor_TCGA	tumor	5.9586
1963	TCGA.MB.A8JK.01	SARC	SARC_tumor_TCGA	tumor	6.4866
1964	TCGA.K1.A6RT.01	SARC	SARC_tumor_TCGA	tumor	5.322
1965	TCGA.DX.A48N.01	SARC	SARC_tumor_TCGA	tumor	6.6779
1966	TCGA.SG.A6Z4.01	SARC	SARC_tumor_TCGA	tumor	6.4395
1967	TCGA.DX.A48J.01	SARC	SARC_tumor_TCGA	tumor	5.7858
1968	TCGA.DX.A3LW.01	SARC	SARC_tumor_TCGA	tumor	6.6159
1969	TCGA.DX.A3U8.01	SARC	SARC_tumor_TCGA	tumor	7.3729
1970	TCGA.IE.A3OV.01	SARC	SARC_tumor_TCGA	tumor	6.6929
1971	TCGA.K1.A3PO.01	SARC	SARC_tumor_TCGA	tumor	5.6758
1972	TCGA.QQ.A5V2.01	SARC	SARC_tumor_TCGA	tumor	3.7237
1973	TCGA.DX.A48R.01	SARC	SARC_tumor_TCGA	tumor	5.709
1974	TCGA.Z4.A9VC.01	SARC	SARC_tumor_TCGA	tumor	5.2646
1975	TCGA.DX.AB2G.01	SARC	SARC_tumor_TCGA	tumor	6.3036
1976	TCGA.DX.AB2L.01	SARC	SARC_tumor_TCGA	tumor	6.831
1977	TCGA.DX.A6BH.01	SARC	SARC_tumor_TCGA	tumor	6.6589
1978	TCGA.3B.A9I0.01	SARC	SARC_tumor_TCGA	tumor	5.2902
1979	TCGA.SI.A71O.01	SARC	SARC_tumor_TCGA	tumor	6.6155
1980	TCGA.MJ.A850.01	SARC	SARC_tumor_TCGA	tumor	5.504
1981	TCGA.DX.AB3C.01	SARC	SARC_tumor_TCGA	tumor	6.5046
1982	TCGA.UE.A6QU.01	SARC	SARC_tumor_TCGA	tumor	7.0053
1983	TCGA.X6.A7WA.01	SARC	SARC_tumor_TCGA	tumor	6.211
1984	TCGA.DX.A7EF.01	SARC	SARC_tumor_TCGA	tumor	7.212
1985	TCGA.DX.AB2Z.01	SARC	SARC_tumor_TCGA	tumor	6.4686
1986	TCGA.DX.A6YQ.01	SARC	SARC_tumor_TCGA	tumor	6.7393
1987	TCGA.IE.A4EJ.01	SARC	SARC_tumor_TCGA	tumor	7.6793
1988	TCGA.DX.A8BG.01	SARC	SARC_tumor_TCGA	tumor	5.605
1989	TCGA.DX.A6BF.01	SARC	SARC_tumor_TCGA	tumor	6.2478
1990	TCGA.DX.A6Z2.01	SARC	SARC_tumor_TCGA	tumor	6.0824
1991	TCGA.IF.A4AK.01	SARC	SARC_tumor_TCGA	tumor	7.4245
1992	TCGA.DX.AB2H.01	SARC	SARC_tumor_TCGA	tumor	6.1123
1993	TCGA.SI.AA8B.01	SARC	SARC_tumor_TCGA	tumor	6.7212
1994	TCGA.DX.A7EU.01	SARC	SARC_tumor_TCGA	tumor	6.3792
1995	TCGA.DX.A3LS.01	SARC	SARC_tumor_TCGA	tumor	6.8743
1996	TCGA.DX.A6Z0.01	SARC	SARC_tumor_TCGA	tumor	7.1229
1997	TCGA.DX.A7EI.01	SARC	SARC_tumor_TCGA	tumor	5.8515
[truncated: 16,105 more rows]
